# Supplementary material for: Transcriptome analysis of halophyte Nitraria tangutorum reveals multiple mechanisms to enhance salt resistance
Source: Sci Rep. 2022 Aug 18;12:14031. doi: 10.1038/s41598-022-17839-z (PMC9388663; doi:10.1038/s41598-022-17839-z)
Supplement: Supplementary file 2 — Supplementary Information 1. [file 41598_2022_17839_MOESM2_ESM.xlsx]

## Sheet: Tab-S1
	Table S1. Transcripts and their specific primers used in qRT-PCR analysis
	Gene IDs	primer sequence
	c29783_g1_i1	F:CATTCATCACACAGCCTTTG	DNA/RNA polymerase
		R:GACCACATTCGCACAGAT
	c40794_g1_i3	F:AGTTGTGTCTGTATGAAT	NB-ARC domain
		R:TGTCTCCTTCTTCTACTA
	c55821_g1_i1	F:CCGCATAGTTCACTCCTT	chlorophyllase 1
		R:CTCACATTCTCCGCTCTTA
	c56009_g1_i1	F:AACAAGGCTTCTAATCAATCT	Cytochrome p450
		R:ATTCTTCTTCCGCTACCA
	c20744_g1_i1	F:CGGTCTAAGTAGTCCTCTC	DNA/RNA polymerase
		R:GCTATTCAATCCATTCCTCTAA
	c70619_g1_i1	F:CCACAATCAACATCAACTTATC	myosin
		R:ACATATCGTTCTTGCTCTTC
	c25450_g2_i2	F:GAGGAAGAAGAGGAGGTT	S-phase kinase--associated protein 1, SKP1
		R:GGAGCATCAAGTTCACAA
	c48450_g1_i1	F:CCATCTATGAAGGTTACG	actin
		R:CATCAAGTAGTCGGTTAA
	c20159_g1_i2	F:CTTGCCACGGAGTCTTCTGT	Auxin response factor,ARF
		R:TCTCTTCATCGGAGGCATGC
	c10562_g1_i1 (Reference genes)	F:ACGCTCACGCTCGGCCTTAAGCTT	elongation factor 1-alpha,EF-1α
		R:TGGTCATTGGCCACGTCGACTCTGG

## Sheet: Tab-S2
Table S2. Reads mapping quality summary
samplename	Total reads	Mapped	Unmapped	Paired_mapped	Porper_Paired_mapped	Singletons	MAPQ>=5	MAPQ>=20
CK-1	46746490	40181782	6564708	40181782	40181782	0	31675346	31195406
CK-2	41319628	34659702	6659926	34659702	34659702	0	27533152	27116934
CK-3	45872422	39161212	6711210	39161212	39161212	0	30935348	30472884
S-1	50644394	43443418	7200976	43443418	43443418	0	34323650	33811134
S-2	49170238	41976038	7194200	41976038	41976038	0	33336502	32823990
S-3	44037538	36671440	7366098	36671440	36671440	0	29431242	28963304

## Sheet: Tab-S3
Table S3. NR annotation results of transcripts
#transcript_id	NR	identity	evalue	GeneName	species	None	identity	evalue	None	identity	evalue
c40163_g2_i1	gi|568853082|ref|XP_006480196.1|	50.59	0	PREDICTED: uncharacterized protein LOC102625737 isoform X4	Citrus sinensis|Citrus clementina
c40163_g2_i3	gi|568853082|ref|XP_006480196.1|	50.68	0	PREDICTED: uncharacterized protein LOC102625737 isoform X4	Citrus sinensis|Citrus clementina
c40163_g2_i4	gi|568853082|ref|XP_006480196.1|	57.47	0	PREDICTED: uncharacterized protein LOC102625737 isoform X4	Citrus sinensis|Citrus clementina
c17260_g1_i1	gi|557535428|gb|ESR46546.1|	70.59	0	hypothetical protein CICLE_v10000664mg	Citrus clementina
c30790_g1_i5	gi|567869805|ref|XP_006427524.1|	83.43	0	hypothetical protein CICLE_v10025428mg	Citrus clementina
c30790_g1_i4	gi|567869805|ref|XP_006427524.1|	83.43	0	hypothetical protein CICLE_v10025428mg	Citrus clementina
c35531_g1_i1	gi|568846539|ref|XP_006477110.1|	72.97	0	PREDICTED: pentatricopeptide repeat-containing protein At4g16835, mitochondrial-like	Citrus sinensis
c38813_g1_i1	gi|568843965|ref|XP_006475867.1|	54.11	0	hypothetical protein CISIN_1g004515mg	Citrus sinensis
c30790_g1_i1	gi|567869805|ref|XP_006427524.1|	82.77	2e-153	hypothetical protein CICLE_v10025428mg	Citrus clementina
c22563_g1_i1	gi|641830146|gb|KDO49243.1|	73.94	8e-87	hypothetical protein CISIN_1g029900mg	Citrus sinensis
c20792_g1_i1	gi|568839388|ref|XP_006473666.1|	77.54	0	PREDICTED: BRCA1-A complex subunit BRE-like	Citrus sinensis
c17540_g2_i1	gi|567901726|ref|XP_006443351.1|	88.97	8e-87	hypothetical protein CICLE_v10020717mg	Citrus sinensis|Citrus clementina
c38251_g2_i1	gi|255550409|ref|XP_002516255.1|	86.67	3e-112	conserved hypothetical protein	Ricinus communis
c607_g1_i1	gi|643704260|gb|KDP21324.1|	67.46	3e-151	PREDICTED: RING-H2 finger protein ATL47	Jatropha curcas
c39550_g1_i2	gi|802093287|gb|KKA22943.1|	42.96	4e-36	Brain chitinase and chia	Rasamsonia emersonii CBS 393.64
c39550_g1_i3	gi|902860700|gb|KNB42646.1|	41.41	4e-77	chitin binding	Blastocystis sp. ST4
c39550_g1_i1	gi|902860700|gb|KNB42646.1|	41.1	1e-73	chitin binding	Blastocystis sp. ST4
c39621_g2_i2	gi|568857010|ref|XP_006482063.1|	77.74	2e-155	PREDICTED: 3-oxoacyl-[acyl-carrier-protein] reductase, chloroplastic-like	Citrus sinensis
c39487_g1_i5	gi|802694747|ref|XP_012083254.1|	51.73	0	PREDICTED: protein SUPPRESSOR OF PHYA-105 1	Jatropha curcas
c31194_g1_i1	gi|723695136|ref|XP_004238096.2|	70.59	3e-32	PREDICTED: adenine phosphoribosyltransferase 1, chloroplastic-like	Solanum lycopersicum
c27919_g1_i1	gi|508783774|gb|EOY31030.1|	84.62	8e-76	Alba DNA/RNA-binding protein	Theobroma cacao
c38361_g1_i1	gi|823136510|ref|XP_012468017.1|	90.76	0	hypothetical protein B456_002G228500	Gossypium raimondii
c37636_g1_i3	gi|731402686|ref|XP_010654761.1|	67.07	3e-156	PREDICTED: uncharacterized protein LOC100249822 isoform X2	Vitis vinifera
c37636_g1_i2	gi|566161108|ref|XP_006385499.1|	63.03	3e-95	aspartate-glutamate racemase family protein	Populus trichocarpa
c36085_g1_i3	gi|557528273|gb|ESR39523.1|	56.79	5e-32	hypothetical protein CICLE_v10026662mg	Citrus clementina
c34268_g2_i2	gi|567864032|ref|XP_006424665.1|	89.62	0	hypothetical protein CICLE_v10027830mg	Citrus sinensis|Citrus clementina
c36050_g2_i1	gi|568883452|ref|XP_006494484.1|	79.07	0	PREDICTED: probable beta-1,4-xylosyltransferase IRX14-like	Citrus sinensis
c27334_g1_i1	gi|823237812|ref|XP_012451553.1|	82.14	1e-171	hypothetical protein B456_010G040100	Gossypium raimondii
c30790_g1_i3	gi|567869805|ref|XP_006427524.1|	83.19	0	hypothetical protein CICLE_v10025428mg	Citrus clementina
c37517_g1_i1	gi|566202333|ref|XP_006375040.1|	56.88	2e-167	hypothetical protein POPTR_0014s03840g	Populus trichocarpa
c27821_g1_i2	gi|567881961|ref|XP_006433539.1|	75.62	0	hypothetical protein CICLE_v10000144mg	Citrus clementina
c37437_g1_i2	gi|731395931|ref|XP_010652336.1|	87.5	0	PREDICTED: protein translocase subunit SecA, chloroplastic	Vitis vinifera
c37437_g1_i3	gi|731395931|ref|XP_010652336.1|	86.61	0	PREDICTED: protein translocase subunit SecA, chloroplastic	Vitis vinifera
c39758_g1_i1	gi|590588318|ref|XP_007016175.1|	82.18	0	Glycosyl hydrolase family protein isoform 1	Theobroma cacao
c25145_g1_i1	gi|568874174|ref|XP_006490193.1|	87.71	0	PREDICTED: WD repeat-containing protein WRAP73-like	Citrus sinensis
c25145_g1_i2	gi|568874174|ref|XP_006490193.1|	89.52	0	PREDICTED: WD repeat-containing protein WRAP73-like	Citrus sinensis
c40874_g1_i5	gi|645274854|ref|XP_008242536.1|	62.5	9e-64	PREDICTED: pentatricopeptide repeat-containing protein At2g33680-like	Prunus mume
c40874_g1_i6	gi|645274854|ref|XP_008242536.1|	62.5	2e-72	PREDICTED: pentatricopeptide repeat-containing protein At2g33680-like	Prunus mume
c23777_g1_i2	gi|222854879|gb|EEE92426.1|	91.43	0	Lycopene beta cyclase family protein	Populus trichocarpa
c23777_g1_i1	gi|222867890|gb|EEF05021.1|	87.15	0	Lycopene beta cyclase family protein	Populus trichocarpa
c27601_g2_i1	gi|645272346|ref|XP_008241352.1|	77.19	5e-164	PREDICTED: probable 2-oxoglutarate/Fe(II)-dependent dioxygenase	Prunus mume
c39406_g1_i3	gi|567883101|ref|XP_006434109.1|	72.12	8e-159	hypothetical protein CICLE_v10001827mg	Citrus clementina
c39406_g1_i1	gi|567883101|ref|XP_006434109.1|	72.12	8e-159	hypothetical protein CICLE_v10001827mg	Citrus clementina
c22448_g2_i1	gi|802751615|ref|XP_012088058.1|	94.92	5e-122	hypothetical protein JCGZ_25588	Jatropha curcas
c27954_g1_i1	gi|449453131|ref|XP_004144312.1|	36.3	1e-17	hypothetical protein Csa_4G419580	Cucumis sativus
c35897_g1_i1	gi|641839498|gb|KDO58427.1|	85.04	0	hypothetical protein CISIN_1g003713mg	Citrus sinensis
c38020_g1_i1	gi|643732546|gb|KDP39642.1|	58.89	0	PREDICTED: cation/calcium exchanger 2	Jatropha curcas
c31088_g1_i1	gi|568864401|ref|XP_006485587.1|	79.57	0	hypothetical protein CICLE_v10031297mg	Citrus sinensis|Citrus clementina
c64394_g1_i1	gi|342878961|gb|EGU80238.1|	97.55	0	hypothetical protein FOXB_09165	Fusarium oxysporum Fo5176
c34342_g1_i2	gi|590690964|ref|XP_007043652.1|	90.95	0	Aminophospholipid ATPase isoform 2	Theobroma cacao
c40073_g1_i1	gi|568826577|ref|XP_006467648.1|	56.2	0	PREDICTED: protein SCAR3-like isoform X1	Citrus sinensis
c31965_g1_i1	gi|643718514|gb|KDP29708.1|	63.82	2e-83	hypothetical protein JCGZ_18643	Jatropha curcas
c37882_g2_i1	gi|763777123|gb|KJB44246.1|	91.39	5e-90	hypothetical protein B456_007G241800	Gossypium raimondii
c37623_g1_i5	gi|223540015|gb|EEF41593.1|	53.85	8e-45	conserved hypothetical protein	Ricinus communis
c37623_g1_i4	gi|728810345|gb|KHF99571.1|	51.17	2e-86	Pheophorbidase	Gossypium arboreum
c40723_g1_i1	gi|568845480|ref|XP_006476601.1|	70.96	0	PREDICTED: lysine-specific demethylase 5A-like isoform X1	Citrus sinensis
c37623_g1_i1	gi|728810345|gb|KHF99571.1|	64.59	2e-119	Pheophorbidase	Gossypium arboreum
c40624_g1_i1	gi|223536466|gb|EEF38114.1|	46.14	0	DNA binding protein, putative	Ricinus communis
c36855_g1_i1	gi|697356211|gb|AIT56194.1|	85.25	0	leucine-rich repeat receptor-like serine/threonine-protein kinase BAM1	Dimocarpus longan
c25065_g1_i1	gi|568847725|ref|XP_006477682.1|	66.09	1e-139	PREDICTED: ras GTPase-activating protein-binding protein 1-like	Citrus sinensis
c36483_g1_i2	gi|823128718|ref|XP_012444186.1|	54.76	7e-84	hypothetical protein B456_001G261500	Gossypium raimondii
c39945_g1_i4	gi|595864561|ref|XP_007211794.1|	81.36	0	hypothetical protein PRUPE_ppa006368mg	Prunus persica
c39945_g1_i5	gi|595864561|ref|XP_007211794.1|	81.6	0	hypothetical protein PRUPE_ppa006368mg	Prunus persica
c32557_g1_i1	gi|568839455|ref|XP_006473699.1|	63.53	0	PREDICTED: uncharacterized protein LOC102615592	Citrus sinensis
c27933_g1_i1	gi|590656031|ref|XP_007034153.1|	55.35	0	Basic helix-loop-helix DNA-binding superfamily protein isoform 1	Theobroma cacao
c19395_g1_i2	gi|299830439|ref|YP_003734810.1|	71.83	1e-26	ATP synthase F0 subunit 9	Pythium ultimum
c19395_g1_i1	gi|299830439|ref|YP_003734810.1|	71.83	1e-26	ATP synthase F0 subunit 9	Pythium ultimum
c27547_g1_i1	gi|255578876|ref|XP_002530292.1|	77.88	0	calcium/calmodulin-dependent protein kinase kinase, putative	Ricinus communis
c40706_g2_i2	gi|641845606|gb|KDO64493.1|	82.13	0	hypothetical protein CISIN_1g020131mg	Citrus sinensis
c40706_g2_i3	gi|567896846|ref|XP_006440911.1|	85.03	0	hypothetical protein CICLE_v10019993mg	Citrus clementina
c40706_g2_i4	gi|567896846|ref|XP_006440911.1|	85.25	0	hypothetical protein CICLE_v10019993mg	Citrus clementina
c22840_g1_i1	gi|743824175|ref|XP_011022167.1|	88.8	7e-168	PREDICTED: heterogeneous nuclear ribonucleoprotein H2 isoform X1	Populus euphratica
c22840_g1_i2	gi|743824175|ref|XP_011022167.1|	89.1	6e-173	PREDICTED: heterogeneous nuclear ribonucleoprotein H2 isoform X1	Populus euphratica
c22840_g1_i3	gi|571478455|ref|XP_006587569.1|	87.07	9e-91	PREDICTED: heterogeneous nuclear ribonucleoprotein H2-like isoform X2	Glycine max
c27420_g1_i1	gi|641857668|gb|KDO76413.1|	86.87	0	hypothetical protein CISIN_1g007950mg	Citrus sinensis
c40003_g1_i2	gi|557547411|gb|ESR58389.1|	53.6	3e-167	hypothetical protein CICLE_v10019779mg	Citrus sinensis|Citrus clementina
c40003_g1_i1	gi|557547411|gb|ESR58389.1|	55.98	7e-173	hypothetical protein CICLE_v10019779mg	Citrus sinensis|Citrus clementina
c25667_g1_i1	gi|297742458|emb|CBI34607.3|	68.18	2e-34	PREDICTED: 60S acidic ribosomal protein P1	Vitis vinifera
c33388_g1_i1	gi|567882377|ref|XP_006433747.1|	74.63	3e-180	hypothetical protein CICLE_v10001706mg	Citrus clementina
c33323_g2_i1	gi|641863761|gb|KDO82447.1|	74.04	3e-155	hypothetical protein CISIN_1g008203mg	Citrus sinensis
c33323_g2_i2	gi|568860666|ref|XP_006483836.1|	60.9	0	PREDICTED: ubiquitin-like-specific protease 1D-like isoform X1	Citrus sinensis
c49058_g1_i1	gi|751750674|gb|KIM98855.1|	40.59	3e-16	hypothetical protein OIDMADRAFT_201329	Oidiodendron maius Zn
c37175_g1_i1	gi|557556315|gb|ESR66329.1|	82.07	0	hypothetical protein CICLE_v10007931mg	Citrus sinensis|Citrus clementina
c29844_g1_i1	gi|567895640|ref|XP_006440308.1|	57.1	1e-100	hypothetical protein CICLE_v10021224mg	Citrus clementina
c28328_g1_i2	gi|223529406|gb|EEF31368.1|	76.47	3e-59	diphosphoinositol polyphosphate phosphohydrolase, putative	Ricinus communis
c28328_g1_i1	gi|802732569|ref|XP_012086423.1|	76	1e-92	hypothetical protein JCGZ_22513	Jatropha curcas
c36661_g1_i3	gi|731435873|ref|XP_010645497.1|	72.73	1e-85	PREDICTED: uncharacterized protein LOC100264237	Vitis vinifera
c38193_g2_i2	gi|4521247|dbj|BAA76296.1|	94.26	3e-75	translation elongation factor EF-1 alpha subunit , putative	Aspergillus oryzae|Aspergillus flavus NRRL3357
c38193_g2_i1	gi|302921064|ref|XP_003053209.1|	100	2e-145	predicted protein	Nectria haematococca mpVI 77-13-4
c35939_g1_i2	gi|568841946|ref|XP_006474915.1|	63.49	0	PREDICTED: uncharacterized protein LOC102614334 isoform X2	Citrus sinensis
c34229_g3_i1	gi|568844520|ref|XP_006476136.1|	72.46	0	PREDICTED: L-gulonolactone oxidase-like	Citrus sinensis
c34953_g1_i1	gi|641843205|gb|KDO62106.1|	78.98	0	PREDICTED: adenylyltransferase and sulfurtransferase MOCS3-like isoform X1	Citrus sinensis|Citrus clementina
c34222_g1_i1	gi|641849424|gb|KDO68299.1|	91.9	0	hypothetical protein CICLE_v10028035mg	Citrus sinensis|Citrus clementina
c35403_g2_i1	gi|508704367|gb|EOX96263.1|	74.76	0	Pectinesterase 2	Theobroma cacao
c38745_g1_i1	gi|343887270|dbj|BAK61816.1|	87.52	0	PREDICTED: conserved oligomeric Golgi complex subunit 8-like	Citrus sinensis|Citrus unshiu
c38745_g1_i3	gi|343887270|dbj|BAK61816.1|	87.11	0	PREDICTED: conserved oligomeric Golgi complex subunit 8-like	Citrus sinensis|Citrus unshiu
c38745_g1_i2	gi|641840779|gb|KDO59696.1|	74.6	5e-93	PREDICTED: protein disulfide-isomerase SCO2-like	Citrus sinensis
c35706_g1_i1	gi|568881944|ref|XP_006493809.1|	86.86	0	hypothetical protein CISIN_1g021481mg	Citrus sinensis
c34320_g1_i3	gi|641845009|gb|KDO63899.1|	36.63	2e-10	hypothetical protein CISIN_1g038960mg	Citrus sinensis
c40051_g1_i1	gi|590679436|ref|XP_007040580.1|	66.39	0	Cellulose synthase like G3, putative	Theobroma cacao
c22528_g1_i1	gi|763774773|gb|KJB41896.1|	79.66	0	PREDICTED: ethylene response sensor 1-like	Gossypium raimondii
c26529_g1_i2	gi|557524630|gb|ESR35936.1|	87.47	0	hypothetical protein CICLE_v10028492mg	Citrus clementina
c26529_g1_i1	gi|557524630|gb|ESR35936.1|	87.47	0	hypothetical protein CICLE_v10028492mg	Citrus clementina
c27817_g1_i1	gi|17402597|dbj|BAB78733.1|	78.56	0	zeaxanthin epoxidase	Citrus unshiu
c16598_g1_i1	gi|728814991|gb|KHG01697.1|	85.96	1e-108	hypothetical protein F383_22922	Gossypium arboreum
c37294_g1_i2	gi|567864774|ref|XP_006425036.1|	77.47	1e-101	hypothetical protein CICLE_v10029368mg	Citrus sinensis|Citrus clementina
c2880_g1_i1	gi|485638477|gb|EOD32882.1|	67.96	2e-37	hypothetical protein EMIHUDRAFT_442340	Emiliania huxleyi CCMP1516
c33248_g1_i1	gi|641828119|gb|KDO47281.1|	76.95	1e-132	hypothetical protein CISIN_1g025843mg	Citrus sinensis
c37408_g1_i2	gi|802700204|ref|XP_012083640.1|	95.59	0	PREDICTED: T-complex protein 1 subunit alpha	Jatropha curcas
c38732_g1_i2	gi|568873603|ref|XP_006489923.1|	81.09	0	PREDICTED: discs large homolog 1-like protein-like isoform X2	Citrus sinensis
c25227_g2_i1	gi|641862425|gb|KDO81112.1|	54.43	4e-99	PREDICTED: transcription factor bHLH143-like	Citrus sinensis
c37408_g1_i1	gi|802700204|ref|XP_012083640.1|	92.65	0	PREDICTED: T-complex protein 1 subunit alpha	Jatropha curcas
c27919_g1_i2	gi|508783774|gb|EOY31030.1|	84.62	8e-76	Alba DNA/RNA-binding protein	Theobroma cacao
c36512_g1_i1	gi|641820248|gb|KDO40265.1|	86.56	0	hypothetical protein CISIN_1g008113mg	Citrus sinensis
c15583_g1_i1	gi|568853802|ref|XP_006480529.1|	63.44	2e-97	hypothetical protein CICLE_v10012666mg	Citrus sinensis|Citrus clementina
c27996_g1_i1	gi|743911332|ref|XP_010999529.1|	79.53	4e-91	PREDICTED: protein TRANSPARENT TESTA 12-like	Populus euphratica
c23133_g1_i1	gi|643727397|gb|KDP35842.1|	74.41	0	hypothetical protein JCGZ_10323	Jatropha curcas
c23133_g1_i2	gi|643727397|gb|KDP35842.1|	74.41	0	hypothetical protein JCGZ_10323	Jatropha curcas
c23133_g1_i3	gi|643727397|gb|KDP35842.1|	74.41	0	hypothetical protein JCGZ_10323	Jatropha curcas
c36825_g1_i1	gi|567883415|ref|XP_006434266.1|	78.54	0	hypothetical protein CICLE_v10000990mg	Citrus clementina
c26649_g1_i2	gi|508704936|gb|EOX96832.1|	89.33	3e-172	Rhythmically-expressed protein 2 protein, putative isoform 1	Theobroma cacao
c26649_g1_i1	gi|508704936|gb|EOX96832.1|	89.33	3e-172	Rhythmically-expressed protein 2 protein, putative isoform 1	Theobroma cacao
c34776_g1_i3	gi|568853921|ref|XP_006480585.1|	57.95	0	PREDICTED: uncharacterized protein LOC102622069	Citrus sinensis
c34776_g1_i2	gi|568853921|ref|XP_006480585.1|	50.75	0	PREDICTED: uncharacterized protein LOC102622069	Citrus sinensis
c34862_g1_i2	gi|557540750|gb|ESR51794.1|	56.99	0	hypothetical protein CICLE_v10033899mg	Citrus clementina
c309_g1_i1	gi|750998211|gb|KIK40456.1|	36.88	1e-14	hypothetical protein CY34DRAFT_807198	Suillus luteus UH-Slu-Lm8-n1
c18654_g1_i1	gi|568866914|ref|XP_006486791.1|	56.17	2e-50	PREDICTED: uncharacterized protein LOC102618734	Citrus sinensis
c36830_g1_i2	gi|568872327|ref|XP_006489323.1|	81.06	0	PREDICTED: LOW QUALITY PROTEIN: 3-ketodihydrosphingosine reductase-like	Citrus sinensis
c26689_g1_i1	gi|566196502|ref|XP_002317808.2|	48.81	5e-33	hypothetical protein POPTR_0012s02920g	Populus trichocarpa
c8522_g1_i1	gi|823158263|ref|XP_012478995.1|	92.19	5e-85	hypothetical protein B456_005G158400	Gossypium raimondii
c33700_g1_i2	gi|645238031|ref|XP_008225486.1|	83.25	0	PREDICTED: katanin p60 ATPase-containing subunit A-like 2 isoform X1	Prunus mume
c24261_g1_i1	gi|567869675|ref|XP_006427459.1|	80.36	0	hypothetical protein CICLE_v10025584mg	Citrus clementina
c39077_g1_i2	gi|568867457|ref|XP_006487054.1|	75.81	0	PREDICTED: probable receptor-like protein kinase At1g49730-like	Citrus sinensis
c26923_g1_i1	gi|223532107|gb|EEF33914.1|	79.19	0	conserved hypothetical protein	Ricinus communis
c26923_g1_i2	gi|223532107|gb|EEF33914.1|	79.19	0	conserved hypothetical protein	Ricinus communis
c39077_g1_i1	gi|557524928|gb|ESR36234.1|	69.05	3e-102	hypothetical protein CICLE_v10027951mg	Citrus clementina
c30482_g1_i2	gi|568831440|ref|XP_006469975.1|	89.28	0	PREDICTED: glucose-6-phosphate 1-dehydrogenase, cytoplasmic isoform-like	Citrus sinensis
c14746_g1_i1	gi|567883511|ref|XP_006434314.1|	42.37	1e-07	hypothetical protein CICLE_v10003071mg	Citrus clementina
c33565_g1_i1	gi|641841899|gb|KDO60809.1|	81.48	0	hypothetical protein CISIN_1g010307mg	Citrus sinensis
c37416_g2_i2	gi|568867263|ref|XP_006486959.1|	87.62	1e-131	hypothetical protein CISIN_1g028334mg	Citrus sinensis
c33565_g1_i2	gi|641841899|gb|KDO60809.1|	86.94	3e-138	hypothetical protein CISIN_1g010307mg	Citrus sinensis
c32692_g2_i1	gi|566034908|gb|AHC30881.1|	75.59	0	auxin response factor	Dimocarpus longan
c32763_g1_i2	gi|255573625|ref|XP_002527735.1|	88.45	0	conserved hypothetical protein	Ricinus communis
c23572_g1_i1	gi|568844924|ref|XP_006476330.1|	89.03	0	PREDICTED: ABC transporter F family member 3-like isoform X1	Citrus sinensis
c38308_g2_i2	gi|590654633|ref|XP_007033756.1|	91.6	2e-77	Mitochondrial ribosomal protein L51/S25/CI-B8 family protein	Theobroma cacao
c40749_g2_i4	gi|557543052|gb|ESR54030.1|	69.82	0	hypothetical protein CICLE_v10020129mg	Citrus clementina
c38788_g2_i1	gi|557533865|gb|ESR44983.1|	92.48	0	hypothetical protein CICLE_v10001794mg	Citrus clementina
c16984_g1_i1	gi|567871695|ref|XP_006428437.1|	80.31	5e-69	PREDICTED: uncharacterized protein LOC102609825	Citrus sinensis|Citrus clementina
c32840_g1_i1	gi|694380159|ref|XP_009366227.1|	79	1e-80	PREDICTED: protein FAM133-like isoform X2	Pyrus x bretschneideri
c34817_g1_i1	gi|508779395|gb|EOY26651.1|	62.35	0	Cyclin a2,3	Theobroma cacao
c40371_g1_i12	gi|568842139|ref|XP_006475010.1|	86.92	1e-63	PREDICTED: uncharacterized protein LOC102614536	Citrus sinensis
c40371_g1_i11	gi|720021891|ref|XP_010262867.1|	84.42	0	PREDICTED: phenylalanine ammonia-lyase	Nelumbo nucifera
c40371_g1_i10	gi|568842139|ref|XP_006475010.1|	86.92	1e-63	PREDICTED: uncharacterized protein LOC102614536	Citrus sinensis
c35480_g1_i1	gi|568847242|ref|XP_006477447.1|	67.47	0	PREDICTED: uncharacterized protein LOC102625164 isoform X1	Citrus sinensis
c37158_g1_i1	gi|641860196|gb|KDO78885.1|	89.31	4e-79	hypothetical protein CISIN_1g023675mg	Citrus sinensis
c37158_g1_i2	gi|568824087|ref|XP_006466435.1|	72.57	1e-140	PREDICTED: adenylyl-sulfate kinase, chloroplastic-like isoform X2	Citrus sinensis
c37158_g1_i3	gi|641860196|gb|KDO78885.1|	89.31	4e-79	hypothetical protein CISIN_1g023675mg	Citrus sinensis
c35907_g1_i2	gi|568831614|ref|XP_006470056.1|	67.77	6e-95	hypothetical protein CICLE_v10015578mg	Citrus sinensis|Citrus clementina
c38273_g4_i1	gi|743910934|ref|XP_010999316.1|	79.69	0	PREDICTED: 50S ribosomal protein L3-2, chloroplastic-like	Populus euphratica
c37732_g2_i3	gi|595812118|ref|XP_007203348.1|	40.19	2e-18	hypothetical protein PRUPE_ppa020364mg, partial	Prunus persica
c37732_g2_i2	gi|596265206|ref|XP_007225017.1|	39.13	2e-15	hypothetical protein PRUPE_ppa020094mg, partial	Prunus persica
c37732_g2_i1	gi|595812118|ref|XP_007203348.1|	40.19	2e-18	hypothetical protein PRUPE_ppa020364mg, partial	Prunus persica
c15076_g1_i2	gi|567882413|ref|XP_006433765.1|	53.66	1e-31	hypothetical protein CICLE_v10002740mg	Citrus clementina
c40316_g1_i1	gi|641860956|gb|KDO79644.1|	80.5	0	PREDICTED: uncharacterized protein LOC102627941	Citrus sinensis
c37965_g1_i1	gi|296085525|emb|CBI29257.3|	61.42	0	unnamed protein product	Vitis vinifera
c40464_g1_i6	gi|763778659|gb|KJB45782.1|	51.82	6e-29	hypothetical protein B456_007G3277001, partial	Gossypium raimondii
c36312_g1_i1	gi|763766508|gb|KJB33723.1|	69.13	0	PREDICTED: protein NRT1/ PTR FAMILY 5.9	Gossypium raimondii
c40464_g1_i4	gi|763778659|gb|KJB45782.1|	53.51	5e-71	hypothetical protein B456_007G3277001, partial	Gossypium raimondii
c40464_g1_i5	gi|698527438|ref|XP_009760562.1|	58.59	1e-30	PREDICTED: probable LRR receptor-like serine/threonine-protein kinase At3g47570	Nicotiana sylvestris
c40464_g1_i2	gi|763778659|gb|KJB45782.1|	53.12	9e-72	hypothetical protein B456_007G3277001, partial	Gossypium raimondii
c31567_g1_i1	gi|557549998|gb|ESR60627.1|	90.48	0	hypothetical protein CICLE_v10014147mg	Citrus sinensis|Citrus clementina
c40464_g1_i1	gi|763778659|gb|KJB45782.1|	50	9e-34	hypothetical protein B456_007G3277001, partial	Gossypium raimondii
c19679_g1_i1	gi|225452893|ref|XP_002278719.1|	69.1	2e-85	PREDICTED: pentatricopeptide repeat-containing protein At5g15340, mitochondrial	Vitis vinifera
c56009_g1_i1	gi|508722741|gb|EOY14638.1|	64.97	5e-159	Cytochrome P450	Theobroma cacao
c38462_g1_i1	gi|641838908|gb|KDO57844.1|	85.45	0	hypothetical protein CICLE_v10028649mg	Citrus sinensis|Citrus clementina
c27745_g1_i1	gi|568876824|ref|XP_006491470.1|	67.84	2e-71	hypothetical protein CICLE_v10024257mg	Citrus sinensis|Citrus clementina
c30401_g1_i1	gi|823212642|ref|XP_012439068.1|	68.84	2e-101	hypothetical protein B456_008G211200	Gossypium raimondii
c31422_g1_i1	gi|802778017|ref|XP_012091034.1|	76.12	0	hypothetical protein JCGZ_00642	Jatropha curcas
c28651_g1_i1	gi|568878688|ref|XP_006492318.1|	85.66	1e-149	hypothetical protein CICLE_v10018959mg	Citrus sinensis|Citrus clementina
c1189_g1_i2	gi|848926475|ref|XP_012859003.1|	36.87	6e-79	PREDICTED: uncharacterized protein LOC105978134	Erythranthe guttatus
c22653_g1_i1	gi|641828276|gb|KDO47433.1|	54.55	5e-41	hypothetical protein CISIN_1g038149mg, partial	Citrus sinensis
c32719_g1_i1	gi|557524313|gb|ESR35619.1|	76.63	0	hypothetical protein CICLE_v10030351mg	Citrus clementina
c32719_g1_i2	gi|557524313|gb|ESR35619.1|	70.34	3e-43	hypothetical protein CICLE_v10030351mg	Citrus clementina
c32719_g1_i3	gi|557524313|gb|ESR35619.1|	72.38	1e-81	hypothetical protein CICLE_v10030351mg	Citrus clementina
c32719_g1_i4	gi|557524313|gb|ESR35619.1|	72.38	1e-81	hypothetical protein CICLE_v10030351mg	Citrus clementina
c18567_g1_i2	gi|567857604|ref|XP_006421485.1|	66.9	4e-64	hypothetical protein CISIN_1g031779mg	Citrus sinensis|Citrus clementina
c39396_g2_i3	gi|567858310|ref|XP_006421838.1|	65.86	0	hypothetical protein CICLE_v10004825mg	Citrus sinensis|Citrus clementina
c39396_g2_i2	gi|567858310|ref|XP_006421838.1|	65.86	0	hypothetical protein CICLE_v10004825mg	Citrus sinensis|Citrus clementina
c40695_g2_i3	gi|568839438|ref|XP_006473691.1|	38.6	1e-34	PREDICTED: uncharacterized protein LOC102613253	Citrus sinensis
c40695_g2_i2	gi|568839438|ref|XP_006473691.1|	37.69	3e-42	PREDICTED: uncharacterized protein LOC102613253	Citrus sinensis
c40695_g2_i4	gi|224061979|ref|XP_002300694.1|	35.43	2e-20	hypothetical protein POPTR_0002s02070g	Populus trichocarpa
c35970_g1_i4	gi|567911269|ref|XP_006447948.1|	63.98	4e-99	hypothetical protein CICLE_v10016325mg	Citrus clementina
c35970_g1_i5	gi|567911269|ref|XP_006447948.1|	63.98	4e-99	hypothetical protein CICLE_v10016325mg	Citrus clementina
c39572_g1_i1	gi|508716146|gb|EOY08043.1|	86.14	0	F21M11.16 protein isoform 1	Theobroma cacao
c9155_g2_i1	gi|194701806|gb|ACF84987.1|	74.36	3e-47	uncharacterized protein LOC100273008	Zea mays
c34479_g1_i1	gi|449444048|ref|XP_004139787.1|	64.04	5e-48	hypothetical protein Csa_7G209580	Cucumis sativus|Cucumis melo
c38531_g1_i4	gi|596013895|ref|XP_007218719.1|	80.91	0	hypothetical protein PRUPE_ppa009021mg	Prunus persica
c40544_g1_i2	gi|557525951|gb|ESR37257.1|	66.24	0	hypothetical protein CICLE_v10027694mg	Citrus clementina
c38531_g1_i3	gi|763807260|gb|KJB74198.1|	79.07	7e-89	hypothetical protein B456_011G278800	Gossypium raimondii
c35723_g1_i1	gi|296081544|emb|CBI20067.3|	36.78	2e-110	PREDICTED: probable protein phosphatase 2C BIPP2C1 isoform X1	Vitis vinifera
c34312_g1_i1	gi|567921014|ref|XP_006452513.1|	51.66	2e-177	hypothetical protein CICLE_v10007929mg	Citrus clementina
c38286_g1_i1	gi|568861453|ref|XP_006484217.1|	64.98	0	PREDICTED: LRR receptor-like serine/threonine-protein kinase RPK2-like	Citrus sinensis
c38586_g1_i1	gi|568862625|ref|XP_006484779.1|	75.1	0	PREDICTED: protein TRANSPARENT TESTA 12-like isoform X1	Citrus sinensis
c30227_g1_i1	gi|641837751|gb|KDO56701.1|	88.33	0	hypothetical protein CISIN_1g017282mg	Citrus sinensis
c26441_g1_i1	gi|595929292|ref|XP_007215162.1|	85.59	6e-68	hypothetical protein PRUPE_ppa013526mg	Prunus persica|Prunus mume
c23830_g1_i1	gi|557549561|gb|ESR60190.1|	71.88	1e-145	hypothetical protein CICLE_v10016101mg	Citrus clementina
c40506_g1_i2	gi|147854141|emb|CAN79573.1|	63.37	4e-41	hypothetical protein VITISV_017340	Vitis vinifera
c26249_g1_i2	gi|590629520|ref|XP_007027013.1|	88.62	0	Non-intrinsic ABC protein 9	Theobroma cacao
c26249_g1_i1	gi|641832109|gb|KDO51150.1|	94.2	5e-154	hypothetical protein CISIN_1g018938mg	Citrus sinensis
c40506_g1_i4	gi|147854141|emb|CAN79573.1|	71.15	2e-137	hypothetical protein VITISV_017340	Vitis vinifera
c26562_g1_i1	gi|297740256|emb|CBI30438.3|	72.25	1e-103	PREDICTED: reticulon-like protein B12 isoform X1	Vitis vinifera
c27560_g1_i1	gi|641861498|gb|KDO80186.1|	73.81	1e-106	hypothetical protein CICLE_v10009475mg	Citrus sinensis|Citrus clementina
c26562_g1_i2	gi|568854676|ref|XP_006480947.1|	69.03	8e-47	hypothetical protein CISIN_1g028337mg	Citrus sinensis
c38979_g1_i1	gi|743822187|ref|XP_011021624.1|	81.57	0	PREDICTED: putative potassium transporter 12 isoform X1	Populus euphratica
c16327_g1_i1	gi|720094902|ref|XP_010246509.1|	55.77	5e-27	PREDICTED: probable leucine-rich repeat receptor-like serine/threonine-protein kinase At3g14840	Nelumbo nucifera
c34097_g1_i2	gi|590654213|ref|XP_007033636.1|	84.35	0	Integrin-linked protein kinase family isoform 2	Theobroma cacao
c36089_g1_i2	gi|557553851|gb|ESR63865.1|	71.09	0	hypothetical protein CICLE_v10007728mg	Citrus clementina
c23441_g1_i1	gi|568834523|ref|XP_006471376.1|	84.82	9e-38	PREDICTED: 60S acidic ribosomal protein P2A-like isoform X3	Citrus sinensis
c40650_g1_i1	gi|567888130|ref|XP_006436587.1|	78.04	0	hypothetical protein CICLE_v10030719mg	Citrus sinensis|Citrus clementina
c35019_g1_i1	gi|508773911|gb|EOY21167.1|	87.13	3e-57	Mitochondrial isoform 1	Theobroma cacao
c23873_g1_i1	gi|223548017|gb|EEF49509.1|	90.61	0	aldo-keto reductase, putative	Ricinus communis
c31840_g2_i1	gi|764537186|ref|XP_011458834.1|	45.58	1e-31	PREDICTED: probable receptor-like protein kinase At1g80640	Fragaria vesca subsp. vesca
c33443_g2_i1	gi|743787208|ref|XP_010922360.1|	43.96	4e-145	PREDICTED: ricin-like	Elaeis guineensis
c39406_g1_i2	gi|567883101|ref|XP_006434109.1|	72.12	8e-159	hypothetical protein CICLE_v10001827mg	Citrus clementina
c39026_g2_i1	gi|568865143|ref|XP_006485937.1|	66.09	0	PREDICTED: uncharacterized protein LOC102624524 isoform X3	Citrus sinensis
c39026_g2_i2	gi|568865143|ref|XP_006485937.1|	66.09	0	PREDICTED: uncharacterized protein LOC102624524 isoform X3	Citrus sinensis
c37512_g1_i1	gi|567180436|ref|XP_006401881.1|	71.56	0	hypothetical protein EUTSA_v10013582mg	Eutrema salsugineum
c23348_g1_i1	gi|567885511|ref|XP_006435314.1|	79.42	0	hypothetical protein CICLE_v10000325mg	Citrus clementina
c31570_g1_i3	gi|823229944|ref|XP_012447710.1|	39.35	6e-43	hypothetical protein B456_009G168400	Gossypium raimondii
c35230_g1_i2	gi|568859609|ref|XP_006483330.1|	67.22	0	hypothetical protein CISIN_1g045602mg	Citrus sinensis
c35230_g1_i1	gi|568859609|ref|XP_006483330.1|	67.22	0	hypothetical protein CISIN_1g045602mg	Citrus sinensis
c8571_g1_i1	gi|747070209|ref|XP_011081914.1|	88.04	5e-131	PREDICTED: 3-ketoacyl-CoA synthase 11	Sesamum indicum
c23927_g1_i2	gi|641856502|gb|KDO75268.1|	83.77	7e-85	hypothetical protein CISIN_1g0264741mg	Citrus sinensis
c23927_g1_i1	gi|641856501|gb|KDO75267.1|	81.69	4e-120	PREDICTED: nuclear transcription factor Y subunit A-7-like isoform X3	Citrus sinensis
c23071_g1_i2	gi|298204564|emb|CBI23839.3|	87.67	4e-91	unnamed protein product	Vitis vinifera
c23071_g1_i1	gi|568833844|ref|XP_006471076.1|	79.72	1e-117	PREDICTED: transmembrane emp24 domain-containing protein p24delta3-like	Citrus sinensis
c39439_g1_i3	gi|567868041|ref|XP_006426643.1|	59.84	0	hypothetical protein CICLE_v10024687mg	Citrus clementina
c39439_g1_i4	gi|567868041|ref|XP_006426643.1|	59.74	0	hypothetical protein CICLE_v10024687mg	Citrus clementina
c14071_g1_i1	gi|731393524|ref|XP_010651513.1|	62.61	6e-91	unnamed protein product	Vitis vinifera
c30369_g1_i2	gi|567859212|ref|XP_006422289.1|	80.86	8e-84	hypothetical protein CICLE_v10004974mg	Citrus clementina
c30369_g1_i1	gi|743801256|ref|XP_011014168.1|	82.42	8e-168	PREDICTED: uncharacterized protein LOC105118021	Populus euphratica
c29941_g1_i1	gi|567893862|ref|XP_006439419.1|	61.17	5e-130	hypothetical protein CICLE_v10024134mg	Citrus sinensis|Citrus clementina
c63312_g1_i1	gi|645228176|ref|XP_008220870.1|	39.22	8e-29	PREDICTED: putative ribonuclease H protein At1g65750	Prunus mume
c29812_g1_i2	gi|568851201|ref|XP_006479282.1|	90.31	0	hypothetical protein CISIN_1g007123mg	Citrus sinensis|Citrus clementina
c31487_g2_i4	gi|823214705|ref|XP_012440109.1|	86.07	1e-70	hypothetical protein B456_008G274500	Gossypium raimondii
c33205_g1_i1	gi|568878311|ref|XP_006492144.1|	72.16	2e-143	PREDICTED: hydroxyethylthiazole kinase-like isoform X2	Citrus sinensis
c36978_g1_i1	gi|568837728|ref|XP_006472875.1|	53.37	0	PREDICTED: uncharacterized protein LOC102629159 isoform X2	Citrus sinensis
c36978_g1_i2	gi|641861757|gb|KDO80444.1|	54.12	8e-88	hypothetical protein CISIN_1g008421mg	Citrus sinensis
c39610_g1_i1	gi|743841175|ref|XP_011026395.1|	84.54	3e-130	PREDICTED: endonuclease III homolog 1, chloroplastic isoform X1	Populus euphratica
c31750_g1_i1	gi|641856553|gb|KDO75319.1|	72.32	8e-157	hypothetical protein CISIN_1g002018mg	Citrus sinensis
c39610_g1_i3	gi|222852715|gb|EEE90262.1|	84.57	7e-116	endonuclease-related family protein	Populus trichocarpa
c39610_g1_i2	gi|567901144|ref|XP_006443060.1|	74.93	1e-179	hypothetical protein CICLE_v10020813mg	Citrus clementina
c39610_g1_i6	gi|567901144|ref|XP_006443060.1|	83.91	2e-135	hypothetical protein CICLE_v10020813mg	Citrus clementina
c33967_g1_i5	gi|567857066|ref|XP_006421216.1|	69.5	0	hypothetical protein CICLE_v10005039mg	Citrus clementina
c33967_g1_i2	gi|567857066|ref|XP_006421216.1|	72.83	0	hypothetical protein CICLE_v10005039mg	Citrus clementina
c37639_g1_i1	gi|641868162|gb|KDO86846.1|	62.52	0	hypothetical protein CISIN_1g003291mg	Citrus sinensis
c37639_g1_i2	gi|568878841|ref|XP_006492393.1|	67.99	0	PREDICTED: LIM domain and RING finger protein YDR266C-like	Citrus sinensis
c38700_g1_i1	gi|568849196|ref|XP_006478349.1|	70.97	2e-147	PREDICTED: probable VAMP-like protein At1g33475-like isoform X2	Citrus sinensis
c38700_g1_i2	gi|568849196|ref|XP_006478349.1|	70.97	2e-147	PREDICTED: probable VAMP-like protein At1g33475-like isoform X2	Citrus sinensis
c31602_g1_i1	gi|568828377|ref|XP_006468520.1|	49.52	7e-39	PREDICTED: uncharacterized protein LOC102618865 isoform X2	Citrus sinensis
c30028_g1_i1	gi|557537781|gb|ESR48825.1|	65.16	3e-46	hypothetical protein CISIN_1g031892mg	Citrus sinensis|Citrus clementina
c36073_g1_i3	gi|568855290|ref|XP_006481240.1|	73	6e-128	PREDICTED: acetyltransferase NSI-like	Citrus sinensis
c36073_g1_i2	gi|568855290|ref|XP_006481240.1|	78.24	8e-128	PREDICTED: acetyltransferase NSI-like	Citrus sinensis
c34729_g4_i2	gi|557540327|gb|ESR51371.1|	70.72	3e-73	hypothetical protein CICLE_v10031285mg	Citrus clementina
c34729_g4_i3	gi|557540327|gb|ESR51371.1|	70.72	3e-73	hypothetical protein CICLE_v10031285mg	Citrus clementina
c36073_g1_i7	gi|568855290|ref|XP_006481240.1|	71.79	2e-65	PREDICTED: acetyltransferase NSI-like	Citrus sinensis
c36073_g1_i6	gi|568855290|ref|XP_006481240.1|	71.15	2e-64	PREDICTED: acetyltransferase NSI-like	Citrus sinensis
c36073_g1_i5	gi|743915402|ref|XP_011001650.1|	90.48	3e-66	PREDICTED: acetyltransferase NSI isoform X3	Populus euphratica
c48475_g1_i1	gi|727135187|emb|CEG81673.1|	58.02	2e-28	Putative Cytochrome b5	Rhizopus microsporus
c29041_g1_i1	gi|557546693|gb|ESR57671.1|	62.28	8e-84	PREDICTED: protein DEHYDRATION-INDUCED 19 homolog 4-like isoform X2	Citrus sinensis|Citrus clementina
c26461_g2_i1	gi|567891709|ref|XP_006438375.1|	53.49	2e-29	hypothetical protein CICLE_v10032958mg	Citrus clementina
c6619_g1_i1	gi|568833029|ref|XP_006470720.1|	50.47	2e-32	PREDICTED: uncharacterized protein LOC102607411	Citrus sinensis
c29248_g1_i2	gi|702422908|ref|XP_010067164.1|	87.67	0	PREDICTED: pyruvate kinase, cytosolic isozyme-like	Eucalyptus grandis
c25916_g1_i1	gi|568870889|ref|XP_006488626.1|	84.49	0	PREDICTED: uncharacterized protein LOC102624935	Citrus sinensis
c34762_g1_i1	gi|802688710|ref|XP_012082734.1|	82.03	9e-157	hypothetical protein JCGZ_13912	Jatropha curcas
c34762_g1_i2	gi|802688714|ref|XP_012082735.1|	82.35	6e-101	PREDICTED: thiamine pyrophosphokinase 1 isoform X2	Jatropha curcas
c25678_g1_i1	gi|223528666|gb|EEF30681.1|	96.98	0	chlorophyll A/B binding protein, putative	Ricinus communis
c38328_g1_i4	gi|568840854|ref|XP_006474380.1|	73.96	0	hypothetical protein CICLE_v10007919mg	Citrus sinensis|Citrus clementina
c39507_g1_i1	gi|567911843|ref|XP_006448235.1|	67.65	0	hypothetical protein CICLE_v10015117mg	Citrus clementina
c34825_g1_i4	gi|557530872|gb|ESR42055.1|	69.34	0	hypothetical protein CICLE_v10011412mg	Citrus clementina
c34825_g1_i5	gi|557530872|gb|ESR42055.1|	69.34	0	hypothetical protein CICLE_v10011412mg	Citrus clementina
c32685_g1_i1	gi|567876999|ref|XP_006431089.1|	90.19	0	hypothetical protein CICLE_v10011266mg	Citrus clementina
c21493_g1_i1	gi|823143064|ref|XP_012471333.1|	85.31	0	hypothetical protein B456_003G131700	Gossypium raimondii
c32869_g1_i4	gi|802550592|ref|XP_012093064.1|	59.18	2e-26	PREDICTED: uncharacterized protein LOC105650729 isoform X2	Jatropha curcas
c32869_g1_i5	gi|802550594|ref|XP_012093065.1|	55.91	9e-21	PREDICTED: uncharacterized protein LOC105650729 isoform X3	Jatropha curcas
c38338_g3_i2	gi|568848180|ref|XP_006477897.1|	73.4	3e-95	PREDICTED: probable leucine-rich repeat receptor-like serine/threonine-protein kinase At3g14840-like, partial	Citrus sinensis
c38338_g3_i1	gi|568848180|ref|XP_006477897.1|	69.11	0	PREDICTED: probable leucine-rich repeat receptor-like serine/threonine-protein kinase At3g14840-like, partial	Citrus sinensis
c27504_g1_i1	gi|731380626|ref|XP_010663129.1|	61.65	5e-141	PREDICTED: probable transcription factor KAN2 isoform X1	Vitis vinifera
c171_g1_i1	gi|568885691|ref|XP_006495387.1|	57.02	6e-33	PREDICTED: TMV resistance protein N-like, partial	Citrus sinensis
c40890_g1_i4	gi|557542072|gb|ESR53050.1|	65.54	0	hypothetical protein CICLE_v10018848mg	Citrus clementina
c40890_g1_i3	gi|557542072|gb|ESR53050.1|	64.88	0	hypothetical protein CICLE_v10018848mg	Citrus clementina
c40890_g1_i2	gi|557542072|gb|ESR53050.1|	64.88	0	hypothetical protein CICLE_v10018848mg	Citrus clementina
c31283_g1_i2	gi|568849902|ref|XP_006478674.1|	77.36	2e-87	hypothetical protein CISIN_1g042035mg	Citrus sinensis
c36992_g2_i1	gi|641857152|gb|KDO75918.1|	81.99	0	PREDICTED: sphingolipid delta(4)-desaturase DES1-like	Citrus sinensis
c36992_g2_i2	gi|641857152|gb|KDO75918.1|	84.16	0	PREDICTED: sphingolipid delta(4)-desaturase DES1-like	Citrus sinensis
c35687_g1_i2	gi|802733327|ref|XP_012086592.1|	57.46	2e-36	hypothetical protein JCGZ_20351	Jatropha curcas
c36993_g1_i1	gi|590718083|ref|XP_007050742.1|	90.64	0	BRI1 suppressor 1 (BSU1)-like 1	Theobroma cacao
c35691_g2_i1	gi|567901766|ref|XP_006443371.1|	89.07	0	PREDICTED: superkiller viralicidic activity 2-like 2-like isoform X2	Citrus sinensis|Citrus clementina
c32549_g1_i1	gi|557524909|gb|ESR36215.1|	80.03	0	PREDICTED: polyadenylate-binding protein 2-like	Citrus sinensis|Citrus clementina
c32549_g1_i2	gi|557524909|gb|ESR36215.1|	80.03	0	PREDICTED: polyadenylate-binding protein 2-like	Citrus sinensis|Citrus clementina
c39279_g3_i1	gi|641859641|gb|KDO78331.1|	62.65	0	hypothetical protein CISIN_1g002333mg	Citrus sinensis
c4734_g1_i1	gi|763815168|gb|KJB82020.1|	93.09	3e-149	PREDICTED: ras-related protein RABA1f	Gossypium raimondii
c35846_g1_i2	gi|568877836|ref|XP_006491924.1|	72.38	0	PREDICTED: probable E3 ubiquitin-protein ligase HERC4-like isoform X10	Citrus sinensis
c35846_g1_i1	gi|568877836|ref|XP_006491924.1|	69.27	3e-99	PREDICTED: probable E3 ubiquitin-protein ligase HERC4-like isoform X10	Citrus sinensis
c29825_g1_i2	gi|802760921|ref|XP_012089603.1|	74.35	9e-119	PREDICTED: protein transport protein SFT2-like isoform X2	Jatropha curcas
c29825_g1_i3	gi|802760921|ref|XP_012089603.1|	78.45	1e-59	PREDICTED: protein transport protein SFT2-like isoform X2	Jatropha curcas
c31211_g1_i1	gi|568851446|ref|XP_006479403.1|	70.33	0	PREDICTED: protein FAM114A2-like isoform X2	Citrus sinensis
c38342_g1_i1	gi|568846786|ref|XP_006477224.1|	82.41	0	PREDICTED: oxysterol-binding protein-related protein 2A-like isoform X4	Citrus sinensis
c28303_g1_i1	gi|567889777|ref|XP_006437409.1|	69.27	9e-78	hypothetical protein CICLE_v10032825mg	Citrus clementina
c34033_g1_i1	gi|641865384|gb|KDO84069.1|	74.61	9e-103	hypothetical protein CISIN_1g047760mg	Citrus sinensis
c36009_g1_i1	gi|641836802|gb|KDO55763.1|	75.71	1e-69	hypothetical protein CISIN_1g023578mg	Citrus sinensis
c36009_g1_i2	gi|641836802|gb|KDO55763.1|	75.71	1e-69	hypothetical protein CISIN_1g023578mg	Citrus sinensis
c36009_g1_i3	gi|568853124|ref|XP_006480217.1|	78.09	5e-142	PREDICTED: haloacid dehalogenase-like hydrolase domain-containing protein At2g33255-like	Citrus sinensis
c38706_g1_i7	gi|568870492|ref|XP_006488436.1|	78.5	2e-52	hypothetical protein CISIN_1g033968mg	Citrus sinensis|Citrus clementina
c38706_g1_i4	gi|568870492|ref|XP_006488436.1|	77.57	5e-51	hypothetical protein CISIN_1g033968mg	Citrus sinensis|Citrus clementina
c38706_g1_i2	gi|568870492|ref|XP_006488436.1|	77.57	5e-51	hypothetical protein CISIN_1g033968mg	Citrus sinensis|Citrus clementina
c38706_g1_i3	gi|568870492|ref|XP_006488436.1|	84.11	9e-61	hypothetical protein CISIN_1g033968mg	Citrus sinensis|Citrus clementina
c38808_g1_i1	gi|557550864|gb|ESR61493.1|	65.58	4e-173	hypothetical protein CICLE_v10015444mg	Citrus clementina
c38706_g1_i1	gi|568870492|ref|XP_006488436.1|	84.11	9e-61	hypothetical protein CISIN_1g033968mg	Citrus sinensis|Citrus clementina
c38706_g1_i8	gi|568870492|ref|XP_006488436.1|	85.85	3e-62	hypothetical protein CISIN_1g033968mg	Citrus sinensis|Citrus clementina
c19053_g1_i2	gi|641862969|gb|KDO81656.1|	76.81	0	hypothetical protein CISIN_1g007569mg	Citrus sinensis
c40414_g4_i1	gi|641839674|gb|KDO58601.1|	85.32	0	hypothetical protein CISIN_1g008734mg	Citrus sinensis
c34917_g1_i4	gi|643713717|gb|KDP26382.1|	65.48	0	PREDICTED: phosphatidylinositol/phosphatidylcholine transfer protein SFH9	Jatropha curcas
c19053_g1_i1	gi|641862969|gb|KDO81656.1|	74.28	4e-127	hypothetical protein CISIN_1g007569mg	Citrus sinensis
c34917_g1_i2	gi|643713717|gb|KDP26382.1|	55.92	3e-102	PREDICTED: phosphatidylinositol/phosphatidylcholine transfer protein SFH9	Jatropha curcas
c34917_g1_i3	gi|703144477|ref|XP_010108297.1|	80.47	9e-176	hypothetical protein L484_007150	Morus notabilis
c34917_g1_i1	gi|703144477|ref|XP_010108297.1|	80.47	9e-176	hypothetical protein L484_007150	Morus notabilis
c32461_g1_i1	gi|728844849|gb|KHG24292.1|	90.8	0	PREDICTED: chaperonin CPN60-2, mitochondrial isoform X1	Gossypium arboreum|Gossypium raimondii
c48386_g1_i1	gi|238850946|gb|EEQ40410.1|	47.52	2e-18	hypothetical protein CLUG_04538	Clavispora lusitaniae ATCC 42720
c36603_g1_i1	gi|567878333|ref|XP_006431725.1|	75.45	5e-179	hypothetical protein CICLE_v10001742mg	Citrus clementina
c34577_g1_i1	gi|645270391|ref|XP_008240437.1|	63.26	4e-151	PREDICTED: uncharacterized CRM domain-containing protein At3g25440, chloroplastic	Prunus mume
c31105_g1_i1	gi|590721622|ref|XP_007051666.1|	92.93	3e-136	PIN domain-like family protein	Theobroma cacao
c21028_g1_i1	gi|508785493|gb|EOY32749.1|	51.61	1e-20	Zinc finger family protein / RNA recognition motif-containing protein, putative	Theobroma cacao
c40004_g1_i3	gi|568862383|ref|XP_006484663.1|	58.69	0	PREDICTED: uncharacterized protein LOC102621303 isoform X1	Citrus sinensis
c37623_g1_i3	gi|728810345|gb|KHF99571.1|	61.29	1e-74	Pheophorbidase	Gossypium arboreum
c22559_g1_i1	gi|645276320|ref|XP_008243230.1|	78.12	2e-105	PREDICTED: uncharacterized protein LOC103341483	Prunus mume
c31588_g1_i1	gi|568843785|ref|XP_006475779.1|	88.46	0	hypothetical protein CISIN_1g021423mg	Citrus sinensis|Citrus clementina
c38754_g1_i5	gi|567871569|ref|XP_006428374.1|	44.36	2e-17	hypothetical protein CICLE_v10011832mg	Citrus clementina
c38754_g1_i2	gi|567871569|ref|XP_006428374.1|	34.7	1e-35	hypothetical protein CICLE_v10011832mg	Citrus clementina
c38754_g1_i1	gi|568883312|ref|XP_006494418.1|	34.11	1e-33	PREDICTED: eukaryotic translation initiation factor 5B-like isoform X2	Citrus sinensis
c37905_g1_i2	gi|641822547|gb|KDO42052.1|	68.61	3e-160	hypothetical protein CISIN_1g008442mg	Citrus sinensis
c37905_g1_i1	gi|557533552|gb|ESR44670.1|	72.04	0	hypothetical protein CICLE_v10000238mg	Citrus clementina
c29361_g1_i1	gi|567870293|ref|XP_006427768.1|	72.1	0	hypothetical protein CICLE_v10025550mg	Citrus clementina
c29361_g1_i3	gi|568821419|ref|XP_006465174.1|	69.64	0	PREDICTED: F-box/kelch-repeat protein At1g51550-like	Citrus sinensis
c29361_g1_i2	gi|641824671|gb|KDO43991.1|	70.37	7e-95	hypothetical protein CISIN_1g016774mg	Citrus sinensis
c39309_g1_i3	gi|224084714|ref|XP_002307394.1|	84.03	0	high affinity sulfate transporter family protein	Populus trichocarpa
c39309_g1_i1	gi|462422609|gb|EMJ26872.1|	84.23	0	hypothetical protein PRUPE_ppa002542mg	Prunus persica
c39309_g1_i4	gi|502095062|ref|XP_004490365.1|	83.66	0	PREDICTED: sulfate transporter 1.3	Cicer arietinum
c27108_g1_i1	gi|568865993|ref|XP_006486349.1|	82.54	0	PREDICTED: syntaxin-31-like isoform X2	Citrus sinensis
c33199_g1_i1	gi|557540861|gb|ESR51905.1|	73.67	5e-158	PREDICTED: uncharacterized protein LOC102624791	Citrus sinensis|Citrus clementina
c30748_g1_i1	gi|508719698|gb|EOY11595.1|	61.72	5e-145	DNA polymerase III polC-type, putative isoform 1	Theobroma cacao
c34493_g1_i1	gi|470144350|ref|XP_004307821.1|	66.27	6e-80	PREDICTED: 21 kDa protein	Fragaria vesca subsp. vesca
c36338_g1_i1	gi|587868838|gb|EXB58173.1|	90.97	0	putative 26S proteasome non-ATPase regulatory subunit 7	Morus notabilis
c38741_g1_i1	gi|641860729|gb|KDO79418.1|	75.97	0	hypothetical protein CISIN_1g007118mg	Citrus sinensis
c36666_g1_i2	gi|734426772|gb|KHN43892.1|	61.64	1e-134	PREDICTED: two-pore potassium channel 1-like	Glycine max|Glycine soja
c36666_g1_i1	gi|734426772|gb|KHN43892.1|	63.66	5e-165	PREDICTED: two-pore potassium channel 1-like	Glycine max|Glycine soja
c38611_g7_i1	gi|557525033|gb|ESR36339.1|	49.21	4e-35	hypothetical protein CICLE_v10027705mg	Citrus clementina
c27806_g1_i1	gi|567858088|ref|XP_006421727.1|	65	1e-67	hypothetical protein CICLE_v10005924mg	Citrus clementina
c33352_g1_i1	gi|568835762|ref|XP_006471928.1|	55.32	0	PREDICTED: CRC domain-containing protein TSO1-like isoform X3	Citrus sinensis
c39448_g1_i1	gi|557527707|gb|ESR38957.1|	57.06	0	PREDICTED: DNA-directed RNA polymerase III subunit RPC5-like	Citrus sinensis|Citrus clementina
c30963_g1_i2	gi|641838359|gb|KDO57302.1|	84.46	0	hypothetical protein CISIN_1g016237mg	Citrus sinensis
c33786_g1_i4	gi|747085785|ref|XP_011090368.1|	79.86	6e-76	PREDICTED: cycloeucalenol cycloisomerase	Sesamum indicum
c21780_g2_i1	gi|802577212|ref|XP_012068878.1|	79.55	3e-41	PREDICTED: transcription initiation factor TFIID subunit 9	Jatropha curcas
c29942_g1_i1	gi|568837901|ref|XP_006472956.1|	66.8	4e-107	PREDICTED: uncharacterized protein LOC102627431	Citrus sinensis
c26773_g1_i1	gi|508711115|gb|EOY03012.1|	54.51	4e-67	Sarcoplasmic reticulum histidine-rich calcium-binding protein, putative	Theobroma cacao
c32312_g1_i1	gi|763807712|gb|KJB74614.1|	72.49	0	PREDICTED: IAA-amino acid hydrolase ILR1-like 3	Gossypium raimondii
c39586_g2_i5	gi|641847623|gb|KDO66502.1|	67.01	0	hypothetical protein CISIN_1g005796mg	Citrus sinensis
c21012_g1_i1	gi|568838882|ref|XP_006473427.1|	85.03	2e-108	hypothetical protein CICLE_v10002470mg	Citrus sinensis|Citrus clementina
c25887_g1_i4	gi|661888168|emb|CDP08285.1|	76.34	2e-38	unnamed protein product	Coffea canephora
c25887_g1_i2	gi|661888168|emb|CDP08285.1|	80.98	1e-87	unnamed protein product	Coffea canephora
c59849_g1_i1	gi|301122163|ref|XP_002908808.1|	47.17	3e-26	dynamin-2	Phytophthora infestans T30-4
c36777_g1_i1	gi|641860779|gb|KDO79468.1|	79.6	2e-157	hypothetical protein CISIN_1g010744mg	Citrus sinensis
c28669_g1_i3	gi|568857299|ref|XP_006482204.1|	78.53	0	PREDICTED: lisH domain and HEAT repeat-containing protein KIAA1468 homolog isoform X2	Citrus sinensis
c28669_g1_i2	gi|225452112|ref|XP_002281005.1|	80.51	0	PREDICTED: lisH domain and HEAT repeat-containing protein KIAA1468 homolog	Vitis vinifera
c36802_g1_i6	gi|568883618|ref|XP_006494557.1|	36.24	1e-47	PREDICTED: uncharacterized protein LOC102628900	Citrus sinensis
c36802_g1_i5	gi|482558878|gb|EOA23070.1|	30.66	4e-08	hypothetical protein CARUB_v10003850mg	Capsella rubella
c36802_g1_i4	gi|568883618|ref|XP_006494557.1|	34.11	4e-41	PREDICTED: uncharacterized protein LOC102628900	Citrus sinensis
c36802_g1_i3	gi|731383822|ref|XP_010647908.1|	32.95	4e-31	PREDICTED: MATH domain and coiled-coil domain-containing protein At2g42480-like	Vitis vinifera
c36802_g1_i2	gi|657968119|ref|XP_008375754.1|	26.87	6e-12	PREDICTED: uncharacterized protein LOC103438990	Malus domestica
c37537_g1_i4	gi|641855442|gb|KDO74228.1|	84.04	0	PREDICTED: double-strand break repair protein MRE11-like	Citrus sinensis
c38725_g3_i1	gi|573014905|gb|AHF71490.1|	96.44	0	NADH-plastoquinone oxidoreductase 49 kDa subunit (chloroplast)	Acer buergerianum subsp. ningpoense
c34185_g1_i1	gi|590707968|ref|XP_007048146.1|	86.17	0	Ribosomal protein L4/L1 family	Theobroma cacao
c40161_g1_i2	gi|823201485|ref|XP_012435588.1|	59.56	1e-50	PREDICTED: uncharacterized protein LOC105762247	Gossypium raimondii
c30961_g1_i1	gi|557556911|gb|ESR66925.1|	83.36	0	hypothetical protein CICLE_v10007533mg	Citrus clementina
c34681_g1_i2	gi|702475343|ref|XP_010031796.1|	75.31	6e-87	hypothetical protein EUGRSUZ_J00773	Eucalyptus grandis
c34681_g1_i3	gi|643705953|gb|KDP22085.1|	71.35	1e-88	PREDICTED: aldehyde dehydrogenase family 3 member F1-like	Jatropha curcas
c34681_g1_i5	gi|568832774|ref|XP_006470601.1|	76	0	hypothetical protein CISIN_1g011466mg	Citrus sinensis
c33950_g2_i1	gi|508716971|gb|EOY08868.1|	79.07	5e-13	Microtubule-associated proteins 70-2 isoform 1	Theobroma cacao
c35505_g3_i1	gi|508704739|gb|EOX96635.1|	81.82	0	Alpha-N-acetylglucosaminidase family / NAGLU family isoform 1	Theobroma cacao
c20625_g1_i1	gi|568880430|ref|XP_006493122.1|	31.86	9e-43	PREDICTED: putative ribonuclease H protein At1g65750-like isoform X2	Citrus sinensis
c28898_g1_i1	gi|567887550|ref|XP_006436297.1|	86.39	0	hypothetical protein CICLE_v10031547mg	Citrus sinensis|Citrus clementina
c37817_g1_i1	gi|566191672|ref|XP_006378657.1|	78.24	0	hypothetical protein POPTR_0010s19510g	Populus trichocarpa
c35474_g1_i1	gi|590627694|ref|XP_007026510.1|	88.64	0	Nucleotide-sugar transporter family protein isoform 1	Theobroma cacao
c34454_g1_i1	gi|641843568|gb|KDO62468.1|	80.21	0	PREDICTED: uncharacterized protein LOC102625149 isoform X2	Citrus sinensis|Citrus clementina
c34454_g1_i2	gi|641843568|gb|KDO62468.1|	80.21	0	PREDICTED: uncharacterized protein LOC102625149 isoform X2	Citrus sinensis|Citrus clementina
c35474_g1_i2	gi|590627694|ref|XP_007026510.1|	88.64	0	Nucleotide-sugar transporter family protein isoform 1	Theobroma cacao
c5081_g1_i1	gi|682453624|gb|KFZ12334.1|	51.49	2e-20	hypothetical protein V502_07132	Pseudogymnoascus pannorum VKM F-4520 (FW-2644)
c39876_g1_i4	gi|255583555|ref|XP_002532534.1|	67.1	6e-132	kinesin light chain, putative	Ricinus communis
c28764_g2_i2	gi|590598797|ref|XP_007019001.1|	65.65	2e-51	Histone-lysine N-methyltransferase SUV420H14-20, putative	Theobroma cacao
c13014_g1_i1	gi|657981668|ref|XP_008382859.1|	81.95	2e-126	PREDICTED: uncharacterized protein LOC103445624	Malus domestica
c39599_g1_i1	gi|567900840|ref|XP_006442908.1|	79.26	0	hypothetical protein CICLE_v10018567mg	Citrus clementina
c40706_g2_i5	gi|567896846|ref|XP_006440911.1|	82.89	0	hypothetical protein CICLE_v10019993mg	Citrus clementina
c39876_g1_i3	gi|255583555|ref|XP_002532534.1|	64.15	5e-104	kinesin light chain, putative	Ricinus communis
c36837_g1_i1	gi|590608668|ref|XP_007021327.1|	64.94	7e-155	NAC domain protein, IPR003441	Theobroma cacao
c39876_g1_i2	gi|590648232|ref|XP_007032113.1|	69.51	7e-155	Tetratricopeptide repeat-like superfamily protein	Theobroma cacao
c26827_g1_i1	gi|568859241|ref|XP_006483150.1|	79.37	2e-132	PREDICTED: extracellular ribonuclease LE-like	Citrus sinensis
c34118_g1_i4	gi|720041161|ref|XP_010268823.1|	71.87	1e-170	PREDICTED: cytochrome c-type biogenesis ccda-like chloroplastic protein	Nelumbo nucifera
c34118_g1_i3	gi|225461322|ref|XP_002284546.1|	90.28	3e-151	unnamed protein product	Vitis vinifera
c30127_g1_i1	gi|604300431|gb|EYU20249.1|	46.72	3e-18	hypothetical protein MIMGU_mgv1a016339mg	Erythranthe guttata
c25744_g1_i1	gi|567901910|ref|XP_006443443.1|	81.62	0	PREDICTED: importin-5-like	Citrus sinensis|Citrus clementina
c9694_g1_i1	gi|641854777|gb|KDO73571.1|	77.22	2e-85	hypothetical protein CICLE_v10009761mg	Citrus sinensis|Citrus clementina
c35244_g1_i2	gi|502144156|ref|XP_004505597.1|	74.4	7e-91	PREDICTED: mitochondrial import inner membrane translocase subunit TIM22-4-like	Cicer arietinum
c31102_g1_i1	gi|508716277|gb|EOY08174.1|	81.42	2e-38	60S acidic ribosomal protein P2-4	Theobroma cacao
c35353_g1_i1	gi|763791327|gb|KJB58323.1|	76.45	4e-139	PREDICTED: peroxisomal membrane protein 11A	Gossypium raimondii
c35244_g1_i1	gi|629082737|gb|KCW49182.1|	70	1e-58	hypothetical protein EUGRSUZ_K02762	Eucalyptus grandis
c34065_g1_i1	gi|641834361|gb|KDO53356.1|	72.18	0	hypothetical protein CISIN_1g012030mg	Citrus sinensis
c31013_g1_i2	gi|629096950|gb|KCW62715.1|	66	2e-37	hypothetical protein EUGRSUZ_G00291, partial	Eucalyptus grandis
c31013_g1_i3	gi|802615062|ref|XP_012074981.1|	58.92	4e-92	hypothetical protein JCGZ_09109	Jatropha curcas
c64346_g1_i1	gi|587670989|gb|EWY93330.1|	84.52	1e-90	acetyl-coenzyme A synthetase	Fusarium oxysporum f. sp. melonis 26406|Fusarium oxysporum f. sp. lycopersici 4287|Fusarium oxysporum FOSC 3-a
c30702_g1_i2	gi|595833188|ref|XP_007206622.1|	69.23	8e-83	hypothetical protein PRUPE_ppa021753mg	Prunus persica
c19037_g1_i1	gi|566152969|ref|XP_006369943.1|	83.33	0	hypothetical protein POPTR_0001s35600g	Populus trichocarpa
c37570_g1_i1	gi|568833243|ref|XP_006470815.1|	82.34	0	PREDICTED: methionine S-methyltransferase-like isoform X3	Citrus sinensis
c36731_g1_i3	gi|568850045|ref|XP_006478741.1|	88.24	3e-93	hypothetical protein CICLE_v10022660mg	Citrus sinensis|Citrus clementina
c30728_g1_i3	gi|557527594|gb|ESR38844.1|	76.73	1e-88	hypothetical protein CICLE_v10026117mg	Citrus sinensis|Citrus clementina
c32515_g1_i1	gi|557555607|gb|ESR65621.1|	54.46	5e-112	hypothetical protein CICLE_v10008936mg	Citrus sinensis|Citrus clementina
c34800_g1_i3	gi|764559415|ref|XP_011461030.1|	85.53	4e-41	PREDICTED: ubiquitin thioesterase OTU1	Fragaria vesca subsp. vesca
c34800_g1_i2	gi|747065551|ref|XP_011079416.1|	84.66	6e-119	PREDICTED: ubiquitin thioesterase OTU1 isoform X1	Sesamum indicum
c34800_g1_i1	gi|747065551|ref|XP_011079416.1|	84.62	5e-133	PREDICTED: ubiquitin thioesterase OTU1 isoform X1	Sesamum indicum
c30380_g1_i1	gi|657954023|ref|XP_008365724.1|	80.67	1e-134	PREDICTED: transcription factor ILR3	Malus domestica
c27757_g1_i1	gi|225425224|ref|XP_002267614.1|	75.54	3e-68	unnamed protein product	Vitis vinifera
c71216_g1_i1	gi|240131998|gb|EER31556.1|	38.79	9e-22	40S ribosomal protein S16	Candida tropicalis MYA-3404
c38663_g1_i1	gi|566149841|ref|XP_002298246.2|	55.8	8e-119	hypothetical protein POPTR_0001s19120g	Populus trichocarpa
c40001_g1_i1	gi|641857274|gb|KDO76019.1|	74.25	0	hypothetical protein CISIN_1g000306mg	Citrus sinensis
c36182_g3_i1	gi|641853107|gb|KDO71966.1|	68.82	3e-66	hypothetical protein CISIN_1g031051mg	Citrus sinensis
c29852_g2_i1	gi|17974320|dbj|BAB79529.1|	83.75	8e-153	glycerol-3-phosphate acyltransferase	Citrus unshiu
c29852_g2_i3	gi|557534851|gb|ESR45969.1|	56.46	2e-37	hypothetical protein CICLE_v10001047mg	Citrus clementina
c29852_g2_i2	gi|17974320|dbj|BAB79529.1|	84.47	5e-130	glycerol-3-phosphate acyltransferase	Citrus unshiu
c34104_g3_i1	gi|728837390|gb|KHG16833.1|	87.5	0	Calcium-dependent protein kinase SK5	Gossypium arboreum
c38481_g2_i2	gi|641831520|gb|KDO50576.1|	53.14	0	hypothetical protein CISIN_1g004827mg	Citrus sinensis
c28937_g1_i1	gi|663442037|gb|AIF28429.1|	93.27	8e-61	PIN-like protein, partial	Thujopsis dolabrata
c38765_g1_i7	gi|557524166|gb|ESR35533.1|	84.91	0	hypothetical protein CICLE_v10004713mg	Citrus sinensis|Citrus clementina
c28937_g1_i4	gi|802753694|ref|XP_012088551.1|	85.94	0	PREDICTED: probable auxin efflux carrier component 1c isoform X2	Jatropha curcas
c40109_g1_i6	gi|557539754|gb|ESR50798.1|	85.33	5e-87	hypothetical protein CICLE_v10031746mg	Citrus clementina
c34238_g1_i2	gi|643714958|gb|KDP27280.1|	60.11	0	PREDICTED: nijmegen breakage syndrome 1 protein	Jatropha curcas
c32799_g1_i1	gi|568848516|ref|XP_006478054.1|	62.24	3e-116	PREDICTED: zinc finger protein CONSTANS-LIKE 1-like isoform X1	Citrus sinensis
c39067_g1_i1	gi|568853887|ref|XP_006480569.1|	65.5	0	hypothetical protein CICLE_v10011055mg	Citrus sinensis|Citrus clementina
c32799_g1_i2	gi|568848516|ref|XP_006478054.1|	68.69	9e-135	PREDICTED: zinc finger protein CONSTANS-LIKE 1-like isoform X1	Citrus sinensis
c2210_g1_i1	gi|508776569|gb|EOY23825.1|	83.63	2e-133	Plastid ribosomal protein l11	Theobroma cacao
c27839_g1_i2	gi|568824260|ref|XP_006466520.1|	75.75	0	PREDICTED: U-box domain-containing protein 4-like isoform X3	Citrus sinensis
c39815_g1_i1	gi|641839481|gb|KDO58410.1|	73.98	0	hypothetical protein CISIN_1g007997mg	Citrus sinensis
c32629_g1_i1	gi|255574632|ref|XP_002528226.1|	39.37	5e-46	hypothetical protein RCOM_0460020	Ricinus communis
c32778_g1_i3	gi|641848570|gb|KDO67447.1|	80.3	0	hypothetical protein CICLE_v10008491mg	Citrus sinensis|Citrus clementina
c32954_g1_i2	gi|222851962|gb|EEE89509.1|	86.79	3e-60	microsomal signal peptidase 25 kDa subunit family protein	Populus trichocarpa
c32954_g1_i1	gi|508726002|gb|EOY17899.1|	86.98	1e-117	Microsomal signal peptidase 25 kDa subunit (SPC25)	Theobroma cacao
c38939_g3_i1	gi|703104061|ref|XP_010097904.1|	72.59	2e-166	Two pore calcium channel protein 1A	Morus notabilis
c15800_g1_i1	gi|557528897|gb|ESR40147.1|	63.11	9e-76	hypothetical protein CICLE_v10027587mg	Citrus clementina
c23442_g1_i1	gi|223550539|gb|EEF52026.1|	87.3	0	aldehyde dehydrogenase, putative	Ricinus communis
c39996_g2_i3	gi|643739732|gb|KDP45470.1|	84.53	9e-112	PREDICTED: NADH dehydrogenase [ubiquinone] complex I, assembly factor 7	Jatropha curcas
c39996_g2_i2	gi|568857948|ref|XP_006482525.1|	83.3	0	PREDICTED: NADH dehydrogenase [ubiquinone] complex I, assembly factor 7-like	Citrus sinensis
c23161_g1_i1	gi|641829606|gb|KDO48721.1|	70.64	0	hypothetical protein CISIN_1g018306mg	Citrus sinensis|Citrus clementina
c23161_g1_i2	gi|641829606|gb|KDO48721.1|	70.64	0	hypothetical protein CISIN_1g018306mg	Citrus sinensis|Citrus clementina
c34692_g1_i4	gi|641833124|gb|KDO52143.1|	73.61	3e-71	hypothetical protein CISIN_1g025039mg	Citrus sinensis
c38662_g1_i1	gi|641868785|gb|KDO87469.1|	71.14	0	hypothetical protein CISIN_1g001814mg	Citrus sinensis
c36435_g3_i1	gi|802778367|ref|XP_012091128.1|	46.37	3e-73	WRKY transcription factor 57.1	Jatropha curcas
c28022_g1_i2	gi|641820782|gb|KDO40637.1|	74.54	0	hypothetical protein CISIN_1g004764mg	Citrus sinensis
c28022_g1_i3	gi|557533902|gb|ESR45020.1|	73.05	0	hypothetical protein CICLE_v10000418mg	Citrus clementina
c28022_g1_i1	gi|641820782|gb|KDO40637.1|	71.35	1e-175	hypothetical protein CISIN_1g004764mg	Citrus sinensis
c38273_g1_i3	gi|557525016|gb|ESR36322.1|	90.97	0	hypothetical protein CICLE_v10028560mg	Citrus clementina
c38273_g1_i2	gi|557525016|gb|ESR36322.1|	90.73	0	hypothetical protein CICLE_v10028560mg	Citrus clementina
c38273_g1_i1	gi|557525016|gb|ESR36322.1|	81.4	0	hypothetical protein CICLE_v10028560mg	Citrus clementina
c38273_g1_i7	gi|557525016|gb|ESR36322.1|	90.97	0	hypothetical protein CICLE_v10028560mg	Citrus clementina
c38273_g1_i6	gi|557525016|gb|ESR36322.1|	83.5	0	hypothetical protein CICLE_v10028560mg	Citrus clementina
c38273_g1_i4	gi|557525016|gb|ESR36322.1|	83.5	0	hypothetical protein CICLE_v10028560mg	Citrus clementina
c34461_g1_i1	gi|557521887|gb|ESR33254.1|	81.38	0	hypothetical protein CICLE_v10004842mg	Citrus clementina
c19077_g1_i1	gi|508719731|gb|EOY11628.1|	86.63	4e-105	C2H2 and C2HC zinc fingers superfamily protein isoform 1	Theobroma cacao
c29264_g1_i1	gi|823174122|ref|XP_012485674.1|	79.8	0	hypothetical protein B456_006G145800	Gossypium raimondii
c30873_g1_i1	gi|641854905|gb|KDO73699.1|	56.96	2e-75	hypothetical protein CISIN_1g022037mg	Citrus sinensis
c34829_g1_i1	gi|641820704|gb|KDO40582.1|	49.73	0	hypothetical protein CISIN_1g004831mg	Citrus sinensis
c35063_g2_i2	gi|567887326|ref|XP_006436185.1|	87.86	0	hypothetical protein CICLE_v10030974mg	Citrus clementina
c40125_g2_i8	gi|568883336|ref|XP_006494427.1|	54.84	0	PREDICTED: uncharacterized protein LOC102611958 isoform X1	Citrus sinensis
c34104_g2_i1	gi|557528402|gb|ESR39652.1|	85.93	2e-82	hypothetical protein CICLE_v10025418mg	Citrus clementina
c31451_g1_i1	gi|567870131|ref|XP_006427687.1|	80.94	0	hypothetical protein CICLE_v10024933mg	Citrus clementina
c29408_g1_i1	gi|568847386|ref|XP_006477514.1|	62.84	3e-89	PREDICTED: protein LURP-one-related 17-like	Citrus sinensis
c40822_g1_i1	gi|641826218|gb|KDO45452.1|	46.96	0	hypothetical protein CISIN_1g002805mg	Citrus sinensis
c30413_g1_i1	gi|802560320|ref|XP_012066258.1|	84.45	0	PREDICTED: prolyl 4-hydroxylase 1	Jatropha curcas
c36710_g1_i4	gi|147783806|emb|CAN74695.1|	35.33	4e-59	hypothetical protein VITISV_024648	Vitis vinifera
c38244_g1_i1	gi|567882455|ref|XP_006433786.1|	80.51	0	hypothetical protein CICLE_v10000001mg	Citrus clementina
c31607_g2_i1	gi|297735169|emb|CBI17531.3|	80.41	0	unnamed protein product	Vitis vinifera
c21051_g1_i1	gi|641833691|gb|KDO52700.1|	65.1	2e-77	hypothetical protein CISIN_1g029550mg	Citrus sinensis
c33611_g1_i1	gi|641821064|gb|KDO40845.1|	72	0	hypothetical protein CISIN_1g000824mg	Citrus sinensis
c40161_g2_i3	gi|147783806|emb|CAN74695.1|	34.8	3e-50	hypothetical protein VITISV_024648	Vitis vinifera
c40161_g2_i2	gi|147783806|emb|CAN74695.1|	33.14	5e-47	hypothetical protein VITISV_024648	Vitis vinifera
c28128_g1_i2	gi|568843679|ref|XP_006475727.1|	86.84	0	hypothetical protein CISIN_1g009574mg	Citrus sinensis
c23936_g1_i1	gi|568830503|ref|XP_006469537.1|	81.96	2e-115	hypothetical protein CICLE_v10016673mg	Citrus sinensis|Citrus clementina
c40161_g2_i6	gi|731376676|ref|XP_010656394.1|	39.61	5e-41	PREDICTED: uncharacterized protein LOC104880653	Vitis vinifera
c35308_g1_i1	gi|568836442|ref|XP_006472253.1|	57.72	8e-109	PREDICTED: cytochrome P450 81D1-like	Citrus sinensis
c26434_g1_i1	gi|255546143|ref|XP_002514131.1|	69.63	3e-55	conserved hypothetical protein	Ricinus communis
c17003_g1_i1	gi|629103998|gb|KCW69467.1|	82.14	8e-81	PREDICTED: microsomal glutathione S-transferase 3	Eucalyptus grandis
c36402_g1_i2	gi|557551527|gb|ESR62156.1|	86.18	2e-72	hypothetical protein CICLE_v10017190mg	Citrus clementina
c39389_g2_i1	gi|568847105|ref|XP_006477380.1|	81.06	2e-175	PREDICTED: calcium-dependent protein kinase 34-like isoform X4	Citrus sinensis
c40596_g1_i10	gi|568848676|ref|XP_006478124.1|	68.25	0	PREDICTED: putative nuclease HARBI1-like	Citrus sinensis
c25853_g1_i1	gi|743848570|ref|XP_011028268.1|	53.82	2e-84	PREDICTED: zinc finger protein ZAT5	Populus euphratica
c24557_g1_i1	gi|567863254|ref|XP_006424281.1|	73.24	0	hypothetical protein CISIN_1g010737mg	Citrus sinensis|Citrus clementina
c63974_g1_i1	gi|574141122|dbj|BAO38916.1|	50.47	6e-28	putative uncharacterized protein YAL004W	Kluyveromyces marxianus DMKU3-1042
c3527_g1_i1	gi|568831576|ref|XP_006470038.1|	92.23	0	hypothetical protein CICLE_v10015123mg	Citrus sinensis|Citrus clementina
c3527_g1_i2	gi|568831580|ref|XP_006470040.1|	88.63	5e-129	PREDICTED: uridine kinase-like protein 1, chloroplastic-like isoform X3	Citrus sinensis
c30727_g1_i1	gi|297738080|emb|CBI27281.3|	77.1	0	PREDICTED: pentatricopeptide repeat-containing protein At1g26460, mitochondrial	Vitis vinifera
c28248_g1_i1	gi|763762659|gb|KJB29913.1|	70.53	0	hypothetical protein B456_005G123200	Gossypium raimondii
c31092_g2_i1	gi|720034744|ref|XP_010266816.1|	95.24	4e-163	PREDICTED: proteasome subunit alpha type-7-like	Nelumbo nucifera
c32674_g1_i1	gi|223545247|gb|EEF46754.1|	79.78	0	conserved hypothetical protein	Ricinus communis
c33831_g1_i1	gi|823232897|ref|XP_012449116.1|	67.15	0	hypothetical protein B456_010G192300	Gossypium raimondii
c65122_g1_i1	gi|302892773|ref|XP_003045268.1|	99.19	1e-74	predicted protein	Nectria haematococca mpVI 77-13-4
c39458_g3_i1	gi|568828755|ref|XP_006468705.1|	76.82	0	PREDICTED: pentatricopeptide repeat-containing protein At1g08070-like isoform X1	Citrus sinensis
c35005_g1_i1	gi|568859287|ref|XP_006483172.1|	74.83	9e-70	PREDICTED: haloacid dehalogenase-like hydrolase domain-containing protein 3-like isoform X1	Citrus sinensis
c24252_g1_i1	gi|568849321|ref|XP_006478408.1|	63.56	2e-47	PREDICTED: uncharacterized protein LOC102623938	Citrus sinensis
c25698_g1_i1	gi|566171495|ref|XP_006383399.1|	54.29	5e-29	hypothetical protein POPTR_0005s15110g	Populus trichocarpa
c38633_g4_i12	gi|297741928|emb|CBI33363.3|	70.53	5e-92	unnamed protein product	Vitis vinifera
c21270_g1_i1	gi|557542792|gb|ESR53770.1|	59.34	2e-70	hypothetical protein CICLE_v10023840mg	Citrus clementina
c38522_g1_i2	gi|255584255|ref|XP_002532865.1|	81.87	0	protein kinase atn1, putative	Ricinus communis
c38522_g1_i3	gi|255584255|ref|XP_002532865.1|	88.06	6e-177	protein kinase atn1, putative	Ricinus communis
c38522_g1_i1	gi|255584255|ref|XP_002532865.1|	88.06	6e-177	protein kinase atn1, putative	Ricinus communis
c38522_g1_i6	gi|508712581|gb|EOY04478.1|	86.39	0	Kinase superfamily protein isoform 2	Theobroma cacao
c38522_g1_i4	gi|255584255|ref|XP_002532865.1|	87.31	2e-122	protein kinase atn1, putative	Ricinus communis
c40691_g1_i1	gi|567910891|ref|XP_006447759.1|	56.27	2e-82	hypothetical protein CICLE_v10014091mg	Citrus clementina
c40691_g1_i2	gi|567910891|ref|XP_006447759.1|	51.79	0	hypothetical protein CICLE_v10014091mg	Citrus clementina
c40691_g1_i3	gi|567910891|ref|XP_006447759.1|	52.81	0	hypothetical protein CICLE_v10014091mg	Citrus clementina
c34587_g1_i1	gi|557536878|gb|ESR47996.1|	72.23	0	hypothetical protein CICLE_v10001159mg	Citrus clementina
c39263_g1_i1	gi|641837293|gb|KDO56248.1|	54.09	0	hypothetical protein CISIN_1g001012mg	Citrus sinensis
c32326_g1_i1	gi|568856084|ref|XP_006481620.1|	55.63	2e-89	PREDICTED: uncharacterized protein At3g28850-like	Citrus sinensis
c34810_g1_i1	gi|641828131|gb|KDO47292.1|	66.26	8e-65	hypothetical protein CISIN_1g021379mg	Citrus sinensis
c34810_g1_i3	gi|702497171|ref|XP_010037418.1|	60.71	3e-79	PREDICTED: TITAN-like protein isoform X4	Eucalyptus grandis
c34810_g1_i4	gi|641828131|gb|KDO47292.1|	69.13	1e-63	hypothetical protein CISIN_1g021379mg	Citrus sinensis
c34810_g1_i5	gi|568863874|ref|XP_006485353.1|	60.76	5e-171	PREDICTED: TITAN-like protein-like	Citrus sinensis
c34810_g1_i6	gi|702497171|ref|XP_010037418.1|	60.71	3e-79	PREDICTED: TITAN-like protein isoform X4	Eucalyptus grandis
c34810_g1_i7	gi|702497171|ref|XP_010037418.1|	60.71	3e-79	PREDICTED: TITAN-like protein isoform X4	Eucalyptus grandis
c78363_g1_i1	gi|855300976|ref|XP_012893943.1|	40.48	3e-94	unnamed protein product	Blastocystis hominis
c38585_g1_i3	gi|641867564|gb|KDO86248.1|	66.55	0	hypothetical protein CISIN_1g003218mg	Citrus sinensis
c39108_g1_i1	gi|590656225|ref|XP_007034210.1|	66.6	0	Exostosin family protein	Theobroma cacao
c39926_g1_i1	gi|731435330|ref|XP_010645676.1|	64.35	1e-144	PREDICTED: LOW QUALITY PROTEIN: annexin D3	Vitis vinifera
c30448_g1_i2	gi|641857177|gb|KDO75943.1|	57.79	2e-170	hypothetical protein CISIN_1g010944mg	Citrus sinensis
c30261_g1_i1	gi|728828730|gb|KHG08173.1|	91.65	0	Metal tolerance 5	Gossypium arboreum
c14741_g2_i1	gi|508722969|gb|EOY14866.1|	99.38	4e-116	Ubiquitin-conjugating enzyme family protein isoform 1	Theobroma cacao
c26626_g1_i1	gi|557527596|gb|ESR38846.1|	67.2	1e-79	hypothetical protein CICLE_v10026576mg	Citrus clementina
c22782_g1_i1	gi|567910923|ref|XP_006447775.1|	87.64	8e-173	hypothetical protein CICLE_v10016158mg	Citrus sinensis|Citrus clementina
c26575_g2_i1	gi|557528070|gb|ESR39320.1|	58.64	4e-91	hypothetical protein CICLE_v10024805mg	Citrus clementina
c37097_g1_i2	gi|568829891|ref|XP_006469248.1|	90.5	0	PREDICTED: protein VAC14 homolog isoform X2	Citrus sinensis
c37097_g1_i3	gi|568829891|ref|XP_006469248.1|	89.54	0	PREDICTED: protein VAC14 homolog isoform X2	Citrus sinensis
c37097_g1_i1	gi|568829891|ref|XP_006469248.1|	89.54	0	PREDICTED: protein VAC14 homolog isoform X2	Citrus sinensis
c28721_g1_i1	gi|590719531|ref|XP_007051081.1|	65	1e-79	Multidrug resistance protein ABC transporter family protein, putative	Theobroma cacao
c22463_g1_i1	gi|508704824|gb|EOX96720.1|	92.56	1e-76	Ribosomal protein L31e family protein	Theobroma cacao
c22477_g1_i1	gi|568859914|ref|XP_006483475.1|	53.31	2e-79	hypothetical protein CISIN_1g025097mg	Citrus sinensis
c29279_g1_i1	gi|587948689|gb|EXC34942.1|	92.89	0	TBC1 domain family member 2A	Morus notabilis
c33815_g1_i1	gi|568855579|ref|XP_006481381.1|	78.68	0	PREDICTED: pentatricopeptide repeat-containing protein At3g22150, chloroplastic-like	Citrus sinensis
c33815_g1_i2	gi|568855579|ref|XP_006481381.1|	78.68	0	PREDICTED: pentatricopeptide repeat-containing protein At3g22150, chloroplastic-like	Citrus sinensis
c25011_g1_i2	gi|802596466|ref|XP_012072266.1|	77.84	2e-60	hypothetical protein JCGZ_04730	Jatropha curcas
c25011_g1_i1	gi|802596466|ref|XP_012072266.1|	77.46	2e-64	hypothetical protein JCGZ_04730	Jatropha curcas
c29977_g1_i1	gi|568856056|ref|XP_006481606.1|	77.18	0	PREDICTED: E3 ubiquitin-protein ligase PUB22-like	Citrus sinensis
c21641_g1_i1	gi|643718029|gb|KDP29385.1|	95.74	0	PREDICTED: serine/threonine-protein phosphatase 2A 65 kDa regulatory subunit A beta isoform	Jatropha curcas
c19792_g1_i1	gi|296082520|emb|CBI21525.3|	89.58	4e-150	PREDICTED: probable ATP synthase 24 kDa subunit, mitochondrial	Vitis vinifera
c22556_g1_i1	gi|763755737|gb|KJB23068.1|	97.13	1e-124	PREDICTED: N-alpha-acetyltransferase 20	Gossypium raimondii|Gossypium arboreum
c32925_g1_i1	gi|402171766|gb|AFQ33616.1|	69.31	0	beta-amylase 4	Citrus trifoliata
c32339_g1_i4	gi|743821530|ref|XP_011021447.1|	81.31	4e-114	PREDICTED: caffeoylshikimate esterase, partial	Populus euphratica
c33145_g1_i1	gi|568872046|ref|XP_006489186.1|	89.46	0	PREDICTED: probable 1-deoxy-D-xylulose-5-phosphate synthase, chloroplastic-like isoform X2	Citrus sinensis
c32339_g1_i3	gi|764544644|ref|XP_011459417.1|	77.23	0	PREDICTED: caffeoylshikimate esterase	Fragaria vesca subsp. vesca
c32339_g1_i1	gi|629103451|gb|KCW68920.1|	81.72	1e-49	hypothetical protein EUGRSUZ_F02494	Eucalyptus grandis
c19881_g1_i2	gi|641842840|gb|KDO61743.1|	82.87	0	PREDICTED: putative clathrin assembly protein At2g25430-like	Citrus sinensis
c19881_g1_i1	gi|641842840|gb|KDO61743.1|	82.87	0	PREDICTED: putative clathrin assembly protein At2g25430-like	Citrus sinensis
c29366_g1_i1	gi|568829674|ref|XP_006469145.1|	56.64	2e-158	PREDICTED: transcription factor bHLH63-like isoform X1	Citrus sinensis
c36549_g1_i1	gi|561011984|gb|ESW10891.1|	62.18	4e-77	hypothetical protein PHAVU_009G246800g	Phaseolus vulgaris
c29634_g1_i3	gi|297733934|emb|CBI15181.3|	96.23	3e-109	hypothetical protein VITISV_018888	Vitis vinifera
c40130_g1_i6	gi|567916264|ref|XP_006450138.1|	76.11	5e-99	hypothetical protein CISIN_1g023576mg	Citrus sinensis|Citrus clementina
c31651_g1_i1	gi|568857840|ref|XP_006482472.1|	63.5	2e-139	PREDICTED: metalloendoproteinase 1-like	Citrus sinensis
c19404_g1_i1	gi|590673660|ref|XP_007038956.1|	51.21	1e-90	WRKY DNA-binding protein 30, putative	Theobroma cacao
c16354_g1_i1	gi|567877797|ref|XP_006431457.1|	41.56	2e-22	hypothetical protein CICLE_v10003259mg	Citrus clementina
c34767_g1_i1	gi|641833204|gb|KDO52222.1|	68.88	0	hypothetical protein CISIN_1g013774mg	Citrus sinensis
c34767_g1_i3	gi|641833204|gb|KDO52222.1|	75.26	0	hypothetical protein CISIN_1g013774mg	Citrus sinensis
c34767_g1_i4	gi|641833204|gb|KDO52222.1|	71.75	8e-90	hypothetical protein CISIN_1g013774mg	Citrus sinensis
c33785_g1_i2	gi|568845665|ref|XP_006476688.1|	60.92	4e-109	PREDICTED: zinc finger CCCH domain-containing protein 13-like	Citrus sinensis
c25162_g1_i1	gi|508781302|gb|EOY28558.1|	77.57	2e-57	Cysteine-rich RLK 29, putative isoform 2	Theobroma cacao
c28914_g1_i2	gi|566205681|ref|XP_002321475.2|	62.9	4e-142	hypothetical protein POPTR_0015s03700g	Populus trichocarpa
c28914_g1_i3	gi|629119369|gb|KCW83859.1|	90.43	3e-55	PREDICTED: NAC domain-containing protein 100	Eucalyptus grandis
c38636_g1_i6	gi|700203762|gb|KGN58895.1|	100	2e-98	PREDICTED: ras-related protein RABE1a-like	Cucumis sativus
c38636_g1_i7	gi|508786875|gb|EOY34131.1|	66.74	0	Uncharacterized protein isoform 1	Theobroma cacao
c38636_g1_i4	gi|659095069|ref|XP_008448379.1|	97.22	8e-153	PREDICTED: ras-related protein RABE1c	Cucumis melo
c31859_g1_i1	gi|568856491|ref|XP_006481817.1|	52.22	2e-148	PREDICTED: uncharacterized protein LOC102610701 isoform X2	Citrus sinensis
c30565_g1_i1	gi|568882913|ref|XP_006494246.1|	77.72	0	PREDICTED: probable acyl-activating enzyme 17, peroxisomal-like isoform X1	Citrus sinensis
c15820_g1_i1	gi|731393320|ref|XP_010651418.1|	78.6	6e-152	unnamed protein product	Vitis vinifera
c30565_g1_i2	gi|568882913|ref|XP_006494246.1|	82.42	0	PREDICTED: probable acyl-activating enzyme 17, peroxisomal-like isoform X1	Citrus sinensis
c34943_g1_i1	gi|641845295|gb|KDO64183.1|	88.79	2e-131	hypothetical protein CISIN_1g007535mg	Citrus sinensis
c39606_g2_i2	gi|568830839|ref|XP_006469692.1|	68.48	3e-134	hypothetical protein CICLE_v10017974mg	Citrus sinensis|Citrus clementina
c20557_g1_i2	gi|359478529|ref|XP_003632127.1|	55.42	3e-45	PREDICTED: uncharacterized protein LOC100251809	Vitis vinifera
c20557_g1_i1	gi|359478529|ref|XP_003632127.1|	58.82	2e-44	PREDICTED: uncharacterized protein LOC100251809	Vitis vinifera
c28356_g1_i1	gi|595812118|ref|XP_007203348.1|	37.89	1e-25	hypothetical protein PRUPE_ppa020364mg, partial	Prunus persica
c30218_g1_i1	gi|568866025|ref|XP_006486365.1|	80.22	0	hypothetical protein CICLE_v10031464mg	Citrus sinensis|Citrus clementina
c30806_g2_i2	gi|568854888|ref|XP_006481048.1|	62.35	8e-146	hypothetical protein CICLE_v10012026mg	Citrus sinensis|Citrus clementina
c46912_g1_i1	gi|573993875|ref|XP_006674858.1|	47.62	8e-12	prohibitin	Cordyceps militaris CM01
c16339_g1_i1	gi|590620080|ref|XP_007024447.1|	76.07	3e-156	Pyridoxal phosphate phosphatase-related protein	Theobroma cacao
c40727_g2_i2	gi|568824272|ref|XP_006466526.1|	84.6	0	PREDICTED: metal transporter Nramp3-like	Citrus sinensis
c40727_g2_i1	gi|223535785|gb|EEF37447.1|	86.37	0	natural resistance-associated macrophage protein, putative	Ricinus communis
c40033_g3_i1	gi|568879438|ref|XP_006492665.1|	80.85	0	PREDICTED: callose synthase 9-like isoform X2	Citrus sinensis
c38732_g1_i1	gi|568873603|ref|XP_006489923.1|	78.45	0	PREDICTED: discs large homolog 1-like protein-like isoform X2	Citrus sinensis
c39238_g1_i1	gi|222848053|gb|EEE85600.1|	69.84	0	transferase family protein	Populus trichocarpa
c15775_g1_i1	gi|550339171|gb|EEE93553.2|	71.79	8e-88	hypothetical protein POPTR_0005s17480g	Populus trichocarpa
c40071_g1_i1	gi|508781302|gb|EOY28558.1|	66.18	7e-62	Cysteine-rich RLK 29, putative isoform 2	Theobroma cacao
c40071_g1_i3	gi|508781302|gb|EOY28558.1|	61.18	2e-68	Cysteine-rich RLK 29, putative isoform 2	Theobroma cacao
c26538_g1_i1	gi|568846164|ref|XP_006476927.1|	76.06	0	PREDICTED: leucine-rich repeat receptor-like serine/threonine/tyrosine-protein kinase SOBIR1-like	Citrus sinensis
c37472_g1_i1	gi|255633042|gb|ACU16876.1|	79.24	4e-137	PREDICTED: ubiquitin carboxyl-terminal hydrolase isozyme L3	Glycine max
c20698_g1_i1	gi|641868584|gb|KDO87268.1|	87.69	2e-81	hypothetical protein CICLE_v10022431mg	Citrus sinensis|Citrus clementina
c23076_g1_i1	gi|747058391|ref|XP_011075533.1|	84.27	0	PREDICTED: glutelin type-B 5-like	Sesamum indicum
c37961_g1_i1	gi|557549610|gb|ESR60239.1|	52.05	0	PREDICTED: uncharacterized protein LOC102610344 isoform X1	Citrus sinensis|Citrus clementina
c37961_g1_i2	gi|568829056|ref|XP_006468848.1|	52.29	4e-148	hypothetical protein CICLE_v10014350mg	Citrus sinensis|Citrus clementina
c38226_g1_i1	gi|557555689|gb|ESR65703.1|	71.15	1e-127	hypothetical protein CICLE_v10008309mg	Citrus clementina
c35423_g1_i1	gi|557556360|gb|ESR66374.1|	73.39	5e-50	PREDICTED: uncharacterized protein LOC102607229 isoform X2	Citrus sinensis|Citrus clementina
c35423_g1_i2	gi|557556360|gb|ESR66374.1|	76.7	1e-112	PREDICTED: uncharacterized protein LOC102607229 isoform X2	Citrus sinensis|Citrus clementina
c38601_g2_i8	gi|567892257|ref|XP_006438649.1|	81.54	0	hypothetical protein CICLE_v10031405mg	Citrus clementina
c38601_g2_i3	gi|567892257|ref|XP_006438649.1|	78.52	0	hypothetical protein CICLE_v10031405mg	Citrus clementina
c33996_g1_i1	gi|641845207|gb|KDO64095.1|	56.13	0	hypothetical protein CISIN_1g011714mg	Citrus sinensis
c38601_g2_i5	gi|567892255|ref|XP_006438648.1|	78.75	0	hypothetical protein CICLE_v10031405mg	Citrus clementina
c36388_g1_i8	gi|641855360|gb|KDO74146.1|	73.77	8e-134	hypothetical protein CISIN_1g012716mg	Citrus sinensis
c36388_g1_i9	gi|641855360|gb|KDO74146.1|	73.77	8e-134	hypothetical protein CISIN_1g012716mg	Citrus sinensis
c36388_g1_i6	gi|641855360|gb|KDO74146.1|	71.15	8e-131	hypothetical protein CISIN_1g012716mg	Citrus sinensis
c40916_g2_i1	gi|694432294|ref|XP_009343509.1|	69.17	1e-97	PREDICTED: uncharacterized protein LOC103935466	Pyrus x bretschneideri
c36388_g1_i1	gi|567919862|ref|XP_006451937.1|	69.84	0	hypothetical protein CICLE_v10007996mg	Citrus clementina
c40071_g2_i1	gi|641856836|gb|KDO75602.1|	64.92	0	hypothetical protein CISIN_1g006155mg	Citrus sinensis
c38052_g1_i6	gi|641858230|gb|KDO76952.1|	82.71	0	hypothetical protein CISIN_1g0093292mg	Citrus sinensis
c38052_g1_i7	gi|641858230|gb|KDO76952.1|	82.71	0	hypothetical protein CISIN_1g0093292mg	Citrus sinensis
c38052_g1_i4	gi|641858230|gb|KDO76952.1|	82.71	0	hypothetical protein CISIN_1g0093292mg	Citrus sinensis
c38052_g1_i5	gi|567912251|ref|XP_006448439.1|	87.31	0	hypothetical protein CICLE_v10014843mg	Citrus clementina
c38052_g1_i2	gi|641858230|gb|KDO76952.1|	82.71	0	hypothetical protein CISIN_1g0093292mg	Citrus sinensis
c31435_g1_i1	gi|568838833|ref|XP_006473406.1|	62.98	0	PREDICTED: cytochrome P450 82A3-like	Citrus sinensis
c31435_g1_i2	gi|508722732|gb|EOY14629.1|	55.65	8e-122	Cytochrome P450 82A3, putative	Theobroma cacao
c29441_g1_i1	gi|641854207|gb|KDO73015.1|	86.31	0	hypothetical protein CISIN_1g001751mg	Citrus sinensis
c29441_g1_i2	gi|568870062|ref|XP_006488231.1|	86.41	0	hypothetical protein CICLE_v10027724mg	Citrus sinensis|Citrus clementina
c29441_g1_i3	gi|508786939|gb|EOY34195.1|	87.68	0	Endoplasmic reticulum [ER]-type calcium ATPase isoform 3	Theobroma cacao
c39315_g1_i1	gi|641835697|gb|KDO54670.1|	85.82	0	hypothetical protein CISIN_1g015407mg	Citrus sinensis
c39315_g1_i3	gi|641835697|gb|KDO54670.1|	78.77	1e-111	hypothetical protein CISIN_1g015407mg	Citrus sinensis
c35394_g1_i1	gi|566203118|ref|XP_006375330.1|	89.02	5e-163	unknown	Populus trichocarpa
c35394_g1_i2	gi|566203118|ref|XP_006375330.1|	89.07	2e-115	unknown	Populus trichocarpa
c32354_g1_i1	gi|743879754|ref|XP_011036029.1|	76.21	0	PREDICTED: uncharacterized protein LOC105133646	Populus euphratica
c34608_g2_i1	gi|557537100|gb|ESR48218.1|	89.74	1e-72	hypothetical protein CICLE_v10002080mg	Citrus sinensis|Citrus clementina
c34608_g2_i2	gi|557537100|gb|ESR48218.1|	85.52	0	hypothetical protein CICLE_v10002080mg	Citrus sinensis|Citrus clementina
c39919_g1_i2	gi|223545636|gb|EEF47140.1|	57.56	5e-91	monoxygenase, putative	Ricinus communis
c25870_g1_i1	gi|764577024|ref|XP_011463276.1|	67.18	7e-174	PREDICTED: SWI/SNF complex component SNF12 homolog	Fragaria vesca subsp. vesca
c37933_g1_i1	gi|557545744|gb|ESR56722.1|	56.57	0	PREDICTED: exosome complex exonuclease rrp6-like isoform X1	Citrus sinensis|Citrus clementina
c23380_g1_i1	gi|567858092|ref|XP_006421729.1|	86.98	0	hypothetical protein CICLE_v10005370mg	Citrus clementina
c37933_g1_i3	gi|643708667|gb|KDP23583.1|	83.46	0	PREDICTED: bifunctional 3-dehydroquinate dehydratase/shikimate dehydrogenase, chloroplastic-like	Jatropha curcas
c32472_g1_i2	gi|568876866|ref|XP_006491491.1|	46.77	0	PREDICTED: dentin sialophosphoprotein-like	Citrus sinensis
c32472_g1_i1	gi|568876866|ref|XP_006491491.1|	47.51	0	PREDICTED: dentin sialophosphoprotein-like	Citrus sinensis
c27756_g1_i1	gi|568847134|ref|XP_006477394.1|	82.9	0	PREDICTED: membrane-bound O-acyltransferase domain-containing protein 2-like	Citrus sinensis
c36436_g1_i2	gi|557553819|gb|ESR63833.1|	80.67	0	hypothetical protein CICLE_v10007225mg	Citrus clementina
c36436_g1_i3	gi|557553819|gb|ESR63833.1|	75.56	0	hypothetical protein CICLE_v10007225mg	Citrus clementina
c66675_g1_i1	gi|731358544|ref|XP_010690807.1|	99.31	2e-101	hypothetical protein BVRB_9g216820	Beta vulgaris subsp. vulgaris
c33903_g1_i4	gi|557545974|gb|ESR56952.1|	68.22	9e-91	hypothetical protein CICLE_v10020430mg	Citrus clementina
c33903_g1_i5	gi|557545975|gb|ESR56953.1|	77.46	1e-136	hypothetical protein CICLE_v10020430mg	Citrus clementina
c33903_g1_i6	gi|557545975|gb|ESR56953.1|	78.01	2e-135	hypothetical protein CICLE_v10020430mg	Citrus clementina
c33903_g1_i7	gi|557545974|gb|ESR56952.1|	68.22	9e-91	hypothetical protein CICLE_v10020430mg	Citrus clementina
c33903_g1_i1	gi|557545975|gb|ESR56953.1|	78.01	2e-135	hypothetical protein CICLE_v10020430mg	Citrus clementina
c33903_g1_i2	gi|297744253|emb|CBI37223.3|	80.49	4e-38	unnamed protein product	Vitis vinifera
c33903_g1_i3	gi|557545976|gb|ESR56954.1|	72.36	0	hypothetical protein CICLE_v10020430mg	Citrus clementina
c32950_g1_i3	gi|224094949|ref|XP_002310302.1|	80.79	0	aminotransferase class 1 and 2 family protein	Populus trichocarpa
c32950_g1_i2	gi|224094949|ref|XP_002310302.1|	80.36	1e-173	aminotransferase class 1 and 2 family protein	Populus trichocarpa
c32950_g1_i1	gi|224094949|ref|XP_002310302.1|	80.36	1e-173	aminotransferase class 1 and 2 family protein	Populus trichocarpa
c31378_g1_i1	gi|568840247|ref|XP_006474081.1|	76.47	3e-129	hypothetical protein CICLE_v10009257mg	Citrus sinensis|Citrus clementina
c36560_g1_i2	gi|641861488|gb|KDO80176.1|	79.42	0	PREDICTED: BRCA1-associated protein-like	Citrus sinensis
c32950_g1_i4	gi|590688701|ref|XP_007043023.1|	76.59	0	AGD2-like defense response protein 1 isoform 2	Theobroma cacao
c30582_g1_i4	gi|702371600|ref|XP_010061751.1|	82.14	2e-42	hypothetical protein EUGRSUZ_F02346	Eucalyptus grandis
c30582_g1_i1	gi|702371600|ref|XP_010061751.1|	90	3e-73	hypothetical protein EUGRSUZ_F02346	Eucalyptus grandis
c30582_g1_i2	gi|702371600|ref|XP_010061751.1|	82.14	2e-42	hypothetical protein EUGRSUZ_F02346	Eucalyptus grandis
c34256_g1_i1	gi|343887275|dbj|BAK61821.1|	60.98	2e-55	PREDICTED: U1 small nuclear ribonucleoprotein A-like isoform X4	Citrus sinensis|Citrus unshiu
c34256_g1_i2	gi|568840977|ref|XP_006474441.1|	64.85	2e-101	PREDICTED: U1 small nuclear ribonucleoprotein A-like isoform X3	Citrus sinensis
c28215_g1_i6	gi|590703026|ref|XP_007046763.1|	67.46	9e-44	Uncharacterized protein isoform 2, partial	Theobroma cacao
c28215_g1_i4	gi|508699023|gb|EOX90919.1|	73.41	4e-123	Uncharacterized protein isoform 1	Theobroma cacao
c28215_g1_i5	gi|590703026|ref|XP_007046763.1|	70.68	4e-83	Uncharacterized protein isoform 2, partial	Theobroma cacao
c19919_g1_i1	gi|641866586|gb|KDO85271.1|	73.33	2e-44	hypothetical protein CISIN_1g022379mg	Citrus sinensis
c28215_g1_i3	gi|720025237|ref|XP_010263881.1|	83.72	5e-72	PREDICTED: protein FMP32, mitochondrial isoform X5	Nelumbo nucifera
c28215_g1_i1	gi|590703026|ref|XP_007046763.1|	67.46	9e-44	Uncharacterized protein isoform 2, partial	Theobroma cacao
c39707_g1_i1	gi|567909963|ref|XP_006447295.1|	69.48	0	hypothetical protein CICLE_v10017664mg	Citrus clementina
c28812_g1_i1	gi|641838903|gb|KDO57839.1|	80.05	0	hypothetical protein CICLE_v10030402mg	Citrus sinensis|Citrus clementina
c40578_g1_i2	gi|568847592|ref|XP_006477617.1|	70.32	0	PREDICTED: uncharacterized protein LOC102610780	Citrus sinensis
c25739_g1_i2	gi|720097701|ref|XP_010247407.1|	85.47	0	PREDICTED: probable inositol transporter 2	Nelumbo nucifera
c40796_g1_i1	gi|641827405|gb|KDO46589.1|	54.74	2e-28	hypothetical protein CISIN_1g017900mg	Citrus sinensis
c37349_g3_i1	gi|224108464|ref|XP_002314857.1|	54.87	1e-29	hypothetical protein POPTR_0010s13350g	Populus trichocarpa
c18294_g1_i1	gi|747046831|ref|XP_011101473.1|	83.2	0	PREDICTED: serine decarboxylase-like	Sesamum indicum
c35717_g1_i1	gi|641842714|gb|KDO61618.1|	76.66	0	hypothetical protein CISIN_1g003141mg	Citrus sinensis
c30632_g1_i2	gi|568845562|ref|XP_006476640.1|	72.11	2e-149	PREDICTED: nucleolar and coiled-body phosphoprotein 1-like	Citrus sinensis
c30632_g1_i1	gi|568845562|ref|XP_006476640.1|	74.86	5e-71	PREDICTED: nucleolar and coiled-body phosphoprotein 1-like	Citrus sinensis
c38885_g1_i3	gi|641836783|gb|KDO55744.1|	71.51	0	hypothetical protein CISIN_1g005838mg	Citrus sinensis
c37807_g1_i1	gi|568868557|ref|XP_006487553.1|	48.05	8e-100	PREDICTED: uncharacterized protein LOC102620019	Citrus sinensis
c37807_g1_i3	gi|731377249|ref|XP_002267768.3|	43.75	4e-22	PREDICTED: uncharacterized protein LOC100255660	Vitis vinifera
c37807_g1_i2	gi|568868557|ref|XP_006487553.1|	48.05	8e-100	PREDICTED: uncharacterized protein LOC102620019	Citrus sinensis
c48480_g1_i1	gi|802794807|ref|XP_012092331.1|	80.98	0	hypothetical protein JCGZ_22002	Jatropha curcas
c36429_g1_i4	gi|641856993|gb|KDO75759.1|	67.15	0	hypothetical protein CISIN_1g002489mg	Citrus sinensis
c36429_g1_i5	gi|557551838|gb|ESR62467.1|	74	0	hypothetical protein CICLE_v10014219mg	Citrus clementina
c36429_g1_i2	gi|557551838|gb|ESR62467.1|	76.66	0	hypothetical protein CICLE_v10014219mg	Citrus clementina
c36429_g1_i3	gi|641856993|gb|KDO75759.1|	69.8	4e-103	hypothetical protein CISIN_1g002489mg	Citrus sinensis
c35233_g1_i2	gi|568829228|ref|XP_006468929.1|	85.99	0	PREDICTED: calcium-binding mitochondrial carrier protein SCaMC-1-like	Citrus sinensis
c36429_g1_i1	gi|641856993|gb|KDO75759.1|	69.8	4e-103	hypothetical protein CISIN_1g002489mg	Citrus sinensis
c37650_g2_i1	gi|568847190|ref|XP_006477422.1|	83.42	0	PREDICTED: E3 ubiquitin-protein ligase At1g12760-like isoform X5	Citrus sinensis
c36706_g1_i1	gi|557546961|gb|ESR57939.1|	82.81	0	hypothetical protein CICLE_v10018447mg	Citrus clementina
c39234_g1_i1	gi|568847082|ref|XP_006477369.1|	83.16	0	PREDICTED: protein HOTHEAD-like isoform X4	Citrus sinensis
c30134_g1_i1	gi|641845328|gb|KDO64216.1|	80.79	2e-107	hypothetical protein CISIN_1g041707mg	Citrus sinensis
c36940_g2_i1	gi|568868242|ref|XP_006487417.1|	70.79	0	PREDICTED: uncharacterized protein LOC102622006	Citrus sinensis
c29717_g2_i1	gi|568874723|ref|XP_006490463.1|	77.4	3e-98	hypothetical protein CISIN_1g020883mg	Citrus sinensis
c39077_g1_i3	gi|641840808|gb|KDO59725.1|	84.62	0	hypothetical protein CISIN_1g010088mg	Citrus sinensis
c40150_g1_i5	gi|641859053|gb|KDO77743.1|	74.14	3e-137	hypothetical protein CISIN_1g039043mg, partial	Citrus sinensis
c38885_g1_i1	gi|641836783|gb|KDO55744.1|	71.51	0	hypothetical protein CISIN_1g005838mg	Citrus sinensis
c22484_g1_i1	gi|763807907|gb|KJB74809.1|	61.29	5e-158	PREDICTED: zinc finger CCCH domain-containing protein 16 isoform X1	Gossypium raimondii
c13845_g1_i1	gi|641842622|gb|KDO61526.1|	63.38	0	PREDICTED: organic cation/carnitine transporter 3-like	Citrus sinensis|Citrus clementina
c37283_g1_i8	gi|557552268|gb|ESR62897.1|	76.23	0	hypothetical protein CICLE_v10015725mg	Citrus clementina
c63248_g1_i1	gi|567897054|ref|XP_006441015.1|	77.92	0	hypothetical protein CICLE_v10020517mg	Citrus clementina
c37971_g1_i7	gi|568847969|ref|XP_006477800.1|	65.71	8e-113	PREDICTED: fatty-acid-binding protein 3-like isoform X2	Citrus sinensis
c28085_g1_i1	gi|595858708|ref|XP_007210801.1|	79.75	1e-16	hypothetical protein PRUPE_ppa017658mg, partial	Prunus persica
c40352_g1_i1	gi|568832090|ref|XP_006470276.1|	75.32	0	PREDICTED: high affinity nitrate transporter 2.7-like	Citrus sinensis
c40352_g1_i7	gi|568832090|ref|XP_006470276.1|	74.53	0	PREDICTED: high affinity nitrate transporter 2.7-like	Citrus sinensis
c32059_g2_i1	gi|568865201|ref|XP_006485966.1|	65.85	5e-149	hypothetical protein CICLE_v10031930mg	Citrus sinensis|Citrus clementina
c40352_g1_i8	gi|568832090|ref|XP_006470276.1|	74.53	0	PREDICTED: high affinity nitrate transporter 2.7-like	Citrus sinensis
c8363_g1_i1	gi|561004390|gb|ESW03384.1|	61.32	4e-39	hypothetical protein PHAVU_011G009700g	Phaseolus vulgaris
c39041_g1_i1	gi|590616843|ref|XP_007023620.1|	73.07	0	Cytochrome P450	Theobroma cacao
c40315_g2_i1	gi|590633253|ref|XP_007028065.1|	86.5	0	White-brown-complex ABC transporter family isoform 2	Theobroma cacao
c39041_g1_i3	gi|590616843|ref|XP_007023620.1|	71.46	0	Cytochrome P450	Theobroma cacao
c40315_g2_i3	gi|590633253|ref|XP_007028065.1|	86.5	0	White-brown-complex ABC transporter family isoform 2	Theobroma cacao
c40315_g2_i4	gi|641851830|gb|KDO70700.1|	74.96	0	hypothetical protein CISIN_1g005832mg	Citrus sinensis
c37283_g1_i3	gi|743841345|ref|XP_011026444.1|	61.9	1e-06	PREDICTED: B-box zinc finger protein 24-like	Populus euphratica
c28642_g1_i1	gi|255539076|ref|XP_002510603.1|	81.55	3e-94	Plastocyanin A, chloroplast precursor, putative	Ricinus communis
c38828_g1_i1	gi|568872071|ref|XP_006489197.1|	66.07	0	PREDICTED: squamosa promoter-binding-like protein 7-like	Citrus sinensis
c38828_g1_i2	gi|557521598|gb|ESR32965.1|	61.5	0	hypothetical protein CICLE_v10004348mg	Citrus clementina
c39143_g1_i2	gi|557536141|gb|ESR47259.1|	86.67	0	hypothetical protein CISIN_1g012970mg	Citrus sinensis|Citrus clementina
c39143_g1_i1	gi|557536141|gb|ESR47259.1|	87.4	0	hypothetical protein CISIN_1g012970mg	Citrus sinensis|Citrus clementina
c38712_g2_i1	gi|641838594|gb|KDO57535.1|	82.48	0	hypothetical protein CISIN_1g0024422mg, partial	Citrus sinensis
c47101_g1_i1	gi|734657608|gb|KHN94683.1|	37.4	6e-19	Calycin	Metarhizium album ARSEF 1941
c39174_g1_i1	gi|508776121|gb|EOY23377.1|	82.06	0	P-loop containing nucleoside triphosphate hydrolases superfamily protein	Theobroma cacao
c52394_g1_i1	gi|568828113|ref|XP_006468389.1|	88.65	3e-136	hypothetical protein CISIN_1g026014mg	Citrus sinensis
c71861_g1_i1	gi|413946994|gb|AFW79643.1|	45.21	3e-11	unknown	Zea mays
c25196_g1_i1	gi|694327997|ref|XP_009354832.1|	92.66	0	PREDICTED: peroxisomal (S)-2-hydroxy-acid oxidase-like isoform X1	Pyrus x bretschneideri
c27326_g1_i1	gi|297796323|ref|XP_002866046.1|	72	1e-28	hypothetical protein ARALYDRAFT_918581	Arabidopsis lyrata subsp. lyrata
c20720_g1_i1	gi|224077064|ref|XP_002305116.1|	74.05	2e-78	hypothetical protein POPTR_0004s04800g	Populus trichocarpa
c49922_g1_i1	gi|728839996|gb|KHG19439.1|	39.23	6e-10	Leucyl/phenylalanyl-tRNA--protein transferase	Gossypium arboreum
c27550_g1_i1	gi|641843015|gb|KDO61917.1|	54.05	6e-106	hypothetical protein CISIN_1g0135002mg	Citrus sinensis
c33220_g2_i2	gi|470135110|ref|XP_004303367.1|	76.53	0	PREDICTED: lipid phosphate phosphatase delta	Fragaria vesca subsp. vesca
c34000_g1_i1	gi|568875388|ref|XP_006490780.1|	59.18	0	hypothetical protein CICLE_v10008209mg	Citrus sinensis|Citrus clementina
c27550_g1_i2	gi|568840637|ref|XP_006474272.1|	53.98	1e-116	hypothetical protein CICLE_v10008308mg	Citrus sinensis|Citrus clementina
c35235_g1_i2	gi|557531333|gb|ESR42516.1|	82.11	4e-167	hypothetical protein CICLE_v10012396mg	Citrus sinensis|Citrus clementina
c33220_g2_i4	gi|590637347|ref|XP_007029091.1|	78.21	0	Phosphatidic acid phosphatase (PAP2) family protein	Theobroma cacao
c40414_g6_i2	gi|508709206|gb|EOY01103.1|	67.51	2e-166	Cleavage and polyadenylation specificity factor 73 kDa subunit-II	Theobroma cacao
c34797_g1_i1	gi|568852561|ref|XP_006479943.1|	54.78	8e-147	PREDICTED: uncharacterized protein LOC102624227	Citrus sinensis
c20799_g1_i1	gi|641859499|gb|KDO78189.1|	91.93	0	PREDICTED: cullin-4-like isoform X1	Citrus sinensis
c40414_g6_i1	gi|508709206|gb|EOY01103.1|	76.94	0	Cleavage and polyadenylation specificity factor 73 kDa subunit-II	Theobroma cacao
c39161_g2_i6	gi|568830262|ref|XP_006469420.1|	67.46	0	PREDICTED: ribonuclease E/G-like protein, chloroplastic-like isoform X2	Citrus sinensis
c39161_g2_i5	gi|568830264|ref|XP_006469421.1|	74.57	0	PREDICTED: ribonuclease E/G-like protein, chloroplastic-like isoform X3	Citrus sinensis
c39161_g2_i4	gi|568830262|ref|XP_006469420.1|	71.28	0	PREDICTED: ribonuclease E/G-like protein, chloroplastic-like isoform X2	Citrus sinensis
c13114_g1_i1	gi|550344568|gb|EEE81516.2|	70.05	0	nodulin MtN21 family protein	Populus trichocarpa
c13935_g1_i1	gi|527185873|gb|EPS59096.1|	77.55	3e-67	hypothetical protein M569_15712	Genlisea aurea
c37099_g1_i6	gi|731394915|ref|XP_003632341.2|	78.38	0	PREDICTED: methylcrotonoyl-CoA carboxylase subunit alpha, mitochondrial isoform X2	Vitis vinifera
c28099_g1_i1	gi|641859784|gb|KDO78474.1|	85.38	0	hypothetical protein CISIN_1g012430mg	Citrus sinensis
c11930_g1_i1	gi|502148482|ref|XP_004507179.1|	62.3	4e-18	PREDICTED: transcriptional regulator TAC1-like	Cicer arietinum
c48709_g1_i1	gi|802564980|ref|XP_012067424.1|	70.97	1e-67	PREDICTED: monothiol glutaredoxin-S7, chloroplastic	Jatropha curcas
c50144_g1_i1	gi|676398073|ref|XP_009042314.1|	25.87	3e-14	hypothetical protein AURANDRAFT_34650	Aureococcus anophagefferens
c30214_g1_i1	gi|802796220|ref|XP_012092712.1|	70.83	4e-122	PREDICTED: aquaporin SIP1-1	Jatropha curcas
c28134_g1_i1	gi|743917157|ref|XP_011002563.1|	80.84	7e-169	PREDICTED: UBA and UBX domain-containing protein At4g15410-like	Populus euphratica
c21074_g1_i1	gi|587888353|gb|EXB77061.1|	82.8	5e-111	Peroxisomal membrane protein	Morus notabilis
c17357_g1_i1	gi|557555466|gb|ESR65480.1|	58.73	7e-40	hypothetical protein CICLE_v10009906mg	Citrus clementina
c33977_g1_i1	gi|557554178|gb|ESR64192.1|	74.62	0	hypothetical protein CICLE_v10008560mg	Citrus clementina
c30774_g1_i1	gi|694426416|ref|XP_009340891.1|	67.61	0	PREDICTED: WAT1-related protein At4g08290-like	Pyrus x bretschneideri
c37304_g1_i2	gi|743924527|ref|XP_011006385.1|	43.38	2e-167	PREDICTED: transcription factor EMB1444-like isoform X2	Populus euphratica
c18573_g1_i1	gi|557531308|gb|ESR42491.1|	70.97	2e-110	hypothetical protein CICLE_v10012571mg	Citrus clementina
c39698_g1_i2	gi|645242151|ref|XP_008227416.1|	67.84	0	PREDICTED: protein trichome birefringence-like 14	Prunus mume
c30944_g2_i2	gi|297788448|ref|XP_002862326.1|	77.78	2e-66	predicted protein, partial	Arabidopsis lyrata subsp. lyrata
c30944_g2_i1	gi|297788448|ref|XP_002862326.1|	77.78	2e-66	predicted protein, partial	Arabidopsis lyrata subsp. lyrata
c33310_g1_i3	gi|643717190|gb|KDP28816.1|	70.49	3e-142	PREDICTED: squamosa promoter-binding-like protein 8	Jatropha curcas
c40599_g2_i5	gi|568834667|ref|XP_006471435.1|	38.46	2e-68	PREDICTED: uncharacterized protein LOC102606834	Citrus sinensis
c33656_g1_i1	gi|567909723|ref|XP_006447175.1|	72.91	0	PREDICTED: uncharacterized protein LOC102631212 isoform X1	Citrus sinensis|Citrus clementina
c33656_g1_i2	gi|567909721|ref|XP_006447174.1|	72.09	0	hypothetical protein CICLE_v10014098mg	Citrus sinensis|Citrus clementina
c34098_g1_i2	gi|568836883|ref|XP_006472462.1|	79.05	0	PREDICTED: uncharacterized protein At1g04910-like isoform X1	Citrus sinensis
c34098_g1_i3	gi|568836883|ref|XP_006472462.1|	84.34	2e-170	PREDICTED: uncharacterized protein At1g04910-like isoform X1	Citrus sinensis
c8539_g1_i1	gi|224086062|ref|XP_002307800.1|	59.13	9e-68	hypothetical protein POPTR_0005s27440g	Populus trichocarpa
c29159_g1_i1	gi|567881443|ref|XP_006433280.1|	77.29	4e-124	PREDICTED: nuclear transcription factor Y subunit C-9-like	Citrus sinensis|Citrus clementina
c22491_g2_i1	gi|590626653|ref|XP_007026229.1|	72.95	6e-125	EPS15 domain 2 isoform 5	Theobroma cacao
c37446_g3_i3	gi|568872387|ref|XP_006489353.1|	70.87	0	PREDICTED: cyclin-T1-4-like isoform X2	Citrus sinensis
c14757_g1_i1	gi|568825022|ref|XP_006466888.1|	67.11	2e-104	hypothetical protein CICLE_v10026433mg	Citrus sinensis|Citrus clementina
c23783_g1_i2	gi|643704246|gb|KDP21310.1|	82.49	1e-104	PREDICTED: protein LSM12 homolog A-like	Jatropha curcas
c33619_g1_i1	gi|641866675|gb|KDO85359.1|	81.84	0	PREDICTED: 3-hydroxyisobutyryl-CoA hydrolase 1-like isoform X1	Citrus sinensis
c34715_g2_i1	gi|590708823|ref|XP_007048385.1|	75	0	Transducin/WD40 repeat-like superfamily protein	Theobroma cacao
c36455_g1_i1	gi|568874332|ref|XP_006490270.1|	72.23	0	hypothetical protein CICLE_v10004987mg	Citrus sinensis|Citrus clementina
c13267_g1_i1	gi|645250297|ref|XP_008231145.1|	62.09	1e-52	PREDICTED: calcium-binding protein CML38	Prunus mume
c40749_g2_i3	gi|557543052|gb|ESR54030.1|	69.6	0	hypothetical protein CICLE_v10020129mg	Citrus clementina
c35306_g1_i1	gi|567852833|ref|XP_006419580.1|	81.34	0	PREDICTED: probable histone-arginine methyltransferase 1.3-like	Citrus sinensis|Citrus clementina
c36126_g1_i1	gi|557553648|gb|ESR63662.1|	67.2	4e-178	hypothetical protein CICLE_v10010719mg	Citrus clementina
c24105_g1_i1	gi|568827616|ref|XP_006468147.1|	67.33	4e-112	PREDICTED: putative tRNA pseudouridine synthase-like isoform X4	Citrus sinensis
c1148_g1_i1	gi|159471131|ref|XP_001693710.1|	67.95	4e-105	ribosomal protein S3a, component of cytosolic 80S ribosome and 40S small subunit	Chlamydomonas reinhardtii
c39545_g2_i1	gi|297736530|emb|CBI25401.3|	78.15	2e-57	unnamed protein product	Vitis vinifera
c30502_g1_i1	gi|567909261|ref|XP_006446944.1|	81.31	0	hypothetical protein CICLE_v10014778mg	Citrus clementina
c39545_g2_i3	gi|297736530|emb|CBI25401.3|	72.63	7e-95	unnamed protein product	Vitis vinifera
c38468_g1_i5	gi|568882120|ref|XP_006493888.1|	58.21	6e-111	PREDICTED: chloride channel protein CLC-e-like isoform X2	Citrus sinensis
c38468_g1_i4	gi|568882120|ref|XP_006493888.1|	73.4	0	PREDICTED: chloride channel protein CLC-e-like isoform X2	Citrus sinensis
c38468_g1_i1	gi|645260478|ref|XP_008235849.1|	67.05	4e-113	PREDICTED: chloride channel protein CLC-e	Prunus mume
c38835_g1_i1	gi|568861093|ref|XP_006484041.1|	75.52	0	PREDICTED: DNA polymerase alpha subunit B-like	Citrus sinensis
c38468_g1_i2	gi|568882120|ref|XP_006493888.1|	73.4	0	PREDICTED: chloride channel protein CLC-e-like isoform X2	Citrus sinensis
c29128_g1_i2	gi|802634646|ref|XP_012078111.1|	82.78	2e-88	hypothetical protein JCGZ_11998	Jatropha curcas
c32431_g2_i1	gi|255537141|ref|XP_002509637.1|	81.55	6e-34	ESC, putative	Ricinus communis
c37376_g1_i2	gi|641845017|gb|KDO63907.1|	72.85	0	hypothetical protein CISIN_1g007654mg	Citrus sinensis
c29839_g1_i1	gi|568845508|ref|XP_006476613.1|	92.73	2e-146	PREDICTED: NAP1-related protein 2-like	Citrus sinensis
c32495_g1_i1	gi|568853979|ref|XP_006480613.1|	74.57	5e-106	hypothetical protein CISIN_1g026047mg	Citrus sinensis
c38368_g1_i1	gi|641821405|gb|KDO41103.1|	56.72	2e-67	hypothetical protein CISIN_1g028991mg	Citrus sinensis
c40394_g2_i2	gi|694433863|ref|XP_009344194.1|	80.56	2e-83	PREDICTED: probable flavonol synthase 5	Pyrus x bretschneideri
c40394_g2_i4	gi|567895544|ref|XP_006440260.1|	73.55	1e-167	hypothetical protein CICLE_v10021292mg	Citrus clementina
c38843_g3_i1	gi|568874178|ref|XP_006490194.1|	68.92	0	PREDICTED: uncharacterized protein At3g06530-like isoform X1	Citrus sinensis
c39737_g1_i1	gi|568839320|ref|XP_006473632.1|	70.62	0	PREDICTED: filament-like plant protein 4-like isoform X2	Citrus sinensis
c35313_g1_i1	gi|566200409|ref|XP_002319339.2|	77	1e-108	hypothetical protein POPTR_0013s10050g	Populus trichocarpa
c39737_g1_i2	gi|568839320|ref|XP_006473632.1|	70.41	0	PREDICTED: filament-like plant protein 4-like isoform X2	Citrus sinensis
c30145_g1_i1	gi|568859759|ref|XP_006483402.1|	81.68	0	hypothetical protein CISIN_1g047775mg	Citrus sinensis
c38788_g2_i2	gi|568834218|ref|XP_006471242.1|	91.3	8e-106	hypothetical protein CISIN_1g042485mg	Citrus sinensis
c40563_g2_i1	gi|641863487|gb|KDO82173.1|	69.29	0	hypothetical protein CISIN_1g010614mg	Citrus sinensis
c32311_g1_i1	gi|823202371|ref|XP_012435793.1|	81.63	0	PREDICTED: chloride channel protein CLC-c-like	Gossypium raimondii
c40563_g2_i3	gi|567891395|ref|XP_006438218.1|	67.28	7e-159	hypothetical protein CICLE_v10031247mg	Citrus clementina
c37672_g2_i1	gi|508708636|gb|EOY00533.1|	73.68	0	RNA-binding CRS1 / YhbY (CRM) domain-containing protein	Theobroma cacao
c26969_g1_i1	gi|568847298|ref|XP_006477475.1|	77.78	0	PREDICTED: NAC domain-containing protein 100-like	Citrus sinensis
c31398_g1_i2	gi|568822281|ref|XP_006465563.1|	93.25	0	PREDICTED: coatomer subunit beta'-2-like isoform X1	Citrus sinensis
c40618_g1_i1	gi|595883970|ref|XP_007212886.1|	44.98	8e-61	hypothetical protein PRUPE_ppa021750mg, partial	Prunus persica
c40618_g1_i2	gi|147803328|emb|CAN68838.1|	52.83	1e-30	hypothetical protein VITISV_030956	Vitis vinifera
c28519_g1_i3	gi|557539107|gb|ESR50151.1|	52.11	1e-35	hypothetical protein CICLE_v10030486mg	Citrus clementina
c21907_g1_i1	gi|567912641|ref|XP_006448634.1|	45.42	7e-42	hypothetical protein CICLE_v10016595mg	Citrus clementina
c534_g1_i1	gi|590696790|ref|XP_007045260.1|	67.36	4e-82	Polcalcin Jun o, putative	Theobroma cacao
c38512_g1_i2	gi|641849222|gb|KDO68097.1|	51.47	3e-138	hypothetical protein CISIN_1g010336mg	Citrus sinensis
c35683_g4_i1	gi|557554085|gb|ESR64099.1|	39.12	6e-30	hypothetical protein CICLE_v10007837mg	Citrus clementina
c40448_g1_i7	gi|641827668|gb|KDO46846.1|	64.74	0	hypothetical protein CISIN_1g006437mg	Citrus sinensis
c37413_g1_i2	gi|641856735|gb|KDO75501.1|	79.5	9e-132	hypothetical protein CISIN_1g017943mg	Citrus sinensis
c40448_g1_i2	gi|641827668|gb|KDO46846.1|	64.74	0	hypothetical protein CISIN_1g006437mg	Citrus sinensis
c40448_g1_i3	gi|641827668|gb|KDO46846.1|	64.74	0	hypothetical protein CISIN_1g006437mg	Citrus sinensis
c35332_g1_i1	gi|568836865|ref|XP_006472453.1|	57.64	0	PREDICTED: putative GPI-anchored protein PB15E9.01c-like	Citrus sinensis
c35101_g1_i1	gi|641858366|gb|KDO77088.1|	73.53	0	hypothetical protein CISIN_1g008945mg	Citrus sinensis
c32758_g1_i1	gi|567854024|ref|XP_006420132.1|	74.83	0	hypothetical protein CICLE_v10004611mg	Citrus clementina
c36077_g2_i1	gi|508783944|gb|EOY31200.1|	80.74	0	Calcium-dependent lipid-binding (CaLB domain) family protein	Theobroma cacao
c48830_g1_i1	gi|645239213|ref|XP_008226028.1|	41.18	9e-18	PREDICTED: putative ribonuclease H protein At1g65750	Prunus mume
c18152_g1_i1	gi|728847657|gb|KHG27100.1|	59.43	5e-57	50s ribosomal l24e	Gossypium arboreum
c39731_g2_i3	gi|743836745|ref|XP_011025331.1|	41.24	1e-31	PREDICTED: NAC domain-containing protein 19-like isoform X6	Populus euphratica
c39731_g2_i6	gi|743836745|ref|XP_011025331.1|	41.24	2e-31	PREDICTED: NAC domain-containing protein 19-like isoform X6	Populus euphratica
c35292_g1_i2	gi|568859537|ref|XP_006483295.1|	70.27	4e-136	PREDICTED: 5-formyltetrahydrofolate cyclo-ligase-like isoform X1	Citrus sinensis
c39731_g2_i5	gi|743836745|ref|XP_011025331.1|	46.11	7e-45	PREDICTED: NAC domain-containing protein 19-like isoform X6	Populus euphratica
c29294_g1_i1	gi|641847426|gb|KDO66306.1|	36.12	2e-43	hypothetical protein CICLE_v10016041mg	Citrus sinensis|Citrus clementina
c39731_g2_i8	gi|743836745|ref|XP_011025331.1|	41.24	6e-32	PREDICTED: NAC domain-containing protein 19-like isoform X6	Populus euphratica
c39731_g2_i9	gi|743836745|ref|XP_011025331.1|	43.84	1e-44	PREDICTED: NAC domain-containing protein 19-like isoform X6	Populus euphratica
c32159_g2_i1	gi|747080583|ref|XP_011087547.1|	77.81	0	PREDICTED: myosin-11-like isoform X1	Sesamum indicum
c27080_g1_i1	gi|557542308|gb|ESR53286.1|	78.63	5e-129	hypothetical protein CICLE_v10021889mg	Citrus sinensis|Citrus clementina
c38704_g1_i1	gi|359490274|ref|XP_002269873.2|	76.75	0	PREDICTED: DEAD-box ATP-dependent RNA helicase 7	Vitis vinifera
c35101_g2_i2	gi|568826838|ref|XP_006467775.1|	60.61	0	PREDICTED: protein SMG7L-like	Citrus sinensis
c2310_g1_i1	gi|743918189|ref|XP_011003098.1|	76.72	0	PREDICTED: ornithine decarboxylase-like	Populus euphratica
c35322_g2_i2	gi|568824518|ref|XP_006466644.1|	67.57	0	PREDICTED: mitogen-activated protein kinase kinase kinase YODA-like	Citrus sinensis
c35322_g2_i3	gi|568824518|ref|XP_006466644.1|	69.39	0	PREDICTED: mitogen-activated protein kinase kinase kinase YODA-like	Citrus sinensis
c27646_g1_i1	gi|567911563|ref|XP_006448095.1|	86.5	0	hypothetical protein CICLE_v10015872mg	Citrus clementina
c35322_g2_i1	gi|641860621|gb|KDO79310.1|	65.07	4e-180	hypothetical protein CISIN_1g004959mg	Citrus sinensis
c31927_g1_i1	gi|557526478|gb|ESR37784.1|	88.46	2e-169	hypothetical protein CICLE_v10029091mg	Citrus clementina
c33443_g1_i1	gi|568834419|ref|XP_006471328.1|	65.77	0	PREDICTED: cytochrome P450 78A9-like isoform X1	Citrus sinensis
c33313_g2_i2	gi|590666013|ref|XP_007036883.1|	68.9	2e-126	Surfeit locus 1 cytochrome c oxidase biogenesis protein isoform 6	Theobroma cacao
c33313_g2_i3	gi|661898361|emb|CDO98328.1|	61.71	3e-59	unnamed protein product	Coffea canephora
c38273_g3_i1	gi|557541660|gb|ESR52638.1|	90.18	0	hypothetical protein CICLE_v10019082mg	Citrus clementina
c31493_g1_i1	gi|590570716|ref|XP_007011415.1|	62.73	8e-125	Calcium-dependent lipid-binding family protein	Theobroma cacao
c21677_g1_i2	gi|508702565|gb|EOX94461.1|	59.57	1e-102	Myb domain protein 13, putative	Theobroma cacao
c40722_g1_i2	gi|147854459|emb|CAN78588.1|	50.6	4e-70	hypothetical protein VITISV_043911	Vitis vinifera
c8025_g1_i1	gi|703121242|ref|XP_010102279.1|	96.05	4e-99	40S ribosomal protein S15	Morus notabilis
c23400_g1_i1	gi|557550273|gb|ESR60902.1|	77.02	0	PREDICTED: zinc finger CCCH domain-containing protein 3-like	Citrus sinensis|Citrus clementina
c29538_g2_i1	gi|802596156|ref|XP_012072091.1|	90.16	4e-168	hypothetical protein JCGZ_04602	Jatropha curcas
c29538_g2_i2	gi|802596156|ref|XP_012072091.1|	91.71	2e-125	hypothetical protein JCGZ_04602	Jatropha curcas
c29538_g2_i3	gi|802596156|ref|XP_012072091.1|	88.54	9e-97	hypothetical protein JCGZ_04602	Jatropha curcas
c29538_g2_i4	gi|802596156|ref|XP_012072091.1|	88.54	9e-97	hypothetical protein JCGZ_04602	Jatropha curcas
c32520_g1_i1	gi|561018245|gb|ESW17049.1|	62.03	4e-13	hypothetical protein PHAVU_007G206100g	Phaseolus vulgaris
c36382_g1_i2	gi|587849455|gb|EXB39682.1|	79.97	0	Serine/threonine-protein kinase TOUSLED	Morus notabilis
c37260_g1_i1	gi|848851954|ref|XP_012837906.1|	31.82	6e-06	PREDICTED: uncharacterized protein LOC105958446	Erythranthe guttatus
c20324_g1_i1	gi|557544619|gb|ESR55597.1|	52.94	8e-29	hypothetical protein CICLE_v10018686mg	Citrus clementina
c25249_g1_i4	gi|557533345|gb|ESR44528.1|	81.09	0	hypothetical protein CICLE_v10011739mg	Citrus clementina
c25249_g1_i2	gi|557533345|gb|ESR44528.1|	81.09	0	hypothetical protein CICLE_v10011739mg	Citrus clementina
c25249_g1_i3	gi|557533345|gb|ESR44528.1|	81.09	0	hypothetical protein CICLE_v10011739mg	Citrus clementina
c25249_g1_i1	gi|557533345|gb|ESR44528.1|	81.09	0	hypothetical protein CICLE_v10011739mg	Citrus clementina
c29491_g1_i1	gi|567862558|ref|XP_006423933.1|	72.06	6e-29	hypothetical protein CICLE_v10029320mg	Citrus clementina
c15031_g1_i1	gi|508717528|gb|EOY09425.1|	92.31	3e-147	RAB GTPase A4D	Theobroma cacao
c40712_g1_i1	gi|643735533|gb|KDP42106.1|	56.8	4e-115	hypothetical protein JCGZ_01894	Jatropha curcas
c40651_g1_i2	gi|567914505|ref|XP_006449566.1|	69.36	0	hypothetical protein CICLE_v10014125mg	Citrus clementina
c33799_g1_i1	gi|557548823|gb|ESR59452.1|	52.45	0	hypothetical protein CICLE_v10014020mg	Citrus clementina
c25274_g2_i3	gi|590661577|ref|XP_007035712.1|	51.62	8e-103	DNA polymerase III polC-type, putative isoform 1	Theobroma cacao
c25274_g2_i1	gi|590661577|ref|XP_007035712.1|	51.62	8e-103	DNA polymerase III polC-type, putative isoform 1	Theobroma cacao
c34500_g1_i1	gi|568822046|ref|XP_006465451.1|	60.96	2e-162	PREDICTED: F-box/kelch-repeat protein At1g15670-like	Citrus sinensis
c23700_g1_i1	gi|643740029|gb|KDP45715.1|	90.06	0	PREDICTED: uncharacterized membrane protein At1g06890	Jatropha curcas
c15685_g1_i1	gi|557528123|gb|ESR39373.1|	75.2	8e-54	hypothetical protein CICLE_v10027584mg	Citrus clementina
c34599_g1_i1	gi|747045153|ref|XP_011092616.1|	88.36	7e-120	PREDICTED: uncharacterized protein LOC105172743 isoform X1	Sesamum indicum
c34599_g1_i2	gi|747045155|ref|XP_011092625.1|	85.89	3e-99	PREDICTED: uncharacterized protein LOC105172743 isoform X2	Sesamum indicum
c34599_g1_i3	gi|747045155|ref|XP_011092625.1|	85.89	3e-99	PREDICTED: uncharacterized protein LOC105172743 isoform X2	Sesamum indicum
c34599_g1_i4	gi|590721983|ref|XP_007051771.1|	88.43	2e-174	Uncharacterized protein TCM_005310	Theobroma cacao
c38612_g1_i1	gi|567870097|ref|XP_006427670.1|	72.57	2e-54	hypothetical protein CICLE_v10026430mg	Citrus clementina
c34773_g1_i1	gi|870850640|gb|KMT02706.1|	85.84	8e-146	hypothetical protein BVRB_8g192960 isoform B	Beta vulgaris subsp. vulgaris
c37644_g1_i1	gi|568825553|ref|XP_006467142.1|	60.86	2e-135	PREDICTED: uncharacterized protein LOC102622107	Citrus sinensis
c28966_g1_i3	gi|641826860|gb|KDO46068.1|	69.18	1e-131	hypothetical protein CISIN_1g019099mg	Citrus sinensis
c28966_g1_i2	gi|641826860|gb|KDO46068.1|	69.18	1e-131	hypothetical protein CISIN_1g019099mg	Citrus sinensis
c28966_g1_i1	gi|641826861|gb|KDO46069.1|	69.08	2e-57	hypothetical protein CISIN_1g019099mg	Citrus sinensis
c28966_g1_i6	gi|641826858|gb|KDO46066.1|	69.91	9e-155	hypothetical protein CISIN_1g019099mg	Citrus sinensis
c28966_g1_i5	gi|641826856|gb|KDO46064.1|	71.1	5e-177	hypothetical protein CISIN_1g019099mg	Citrus sinensis
c39429_g2_i1	gi|568871513|ref|XP_006488928.1|	92.66	0	hypothetical protein CISIN_1g001249mg	Citrus sinensis|Citrus clementina
c34213_g2_i2	gi|743918587|ref|XP_011003300.1|	32.15	9e-31	PREDICTED: putative F-box/FBD/LRR-repeat protein At4g03220 isoform X2	Populus euphratica
c32961_g1_i2	gi|568855135|ref|XP_006481164.1|	59.51	2e-66	PREDICTED: uncharacterized protein LOC102619717	Citrus sinensis
c32961_g1_i1	gi|568855135|ref|XP_006481164.1|	61.6	2e-102	PREDICTED: uncharacterized protein LOC102619717	Citrus sinensis
c32826_g1_i1	gi|568880025|ref|XP_006492940.1|	72.48	0	PREDICTED: uncharacterized protein LOC102628603	Citrus sinensis
c39223_g1_i2	gi|731410231|ref|XP_002267947.3|	52.63	0	PREDICTED: pentatricopeptide repeat-containing protein At5g61990, mitochondrial-like	Vitis vinifera
c39223_g1_i1	gi|641831900|gb|KDO50945.1|	82.84	0	hypothetical protein CISIN_1g0053091mg	Citrus sinensis
c39223_g1_i4	gi|731410231|ref|XP_002267947.3|	52.63	0	PREDICTED: pentatricopeptide repeat-containing protein At5g61990, mitochondrial-like	Vitis vinifera
c36401_g1_i1	gi|743809141|ref|XP_011018441.1|	66.3	5e-122	PREDICTED: myb family transcription factor APL-like	Populus euphratica
c36879_g3_i1	gi|508720881|gb|EOY12778.1|	80.91	2e-56	Dynein light chain type 1 family protein	Theobroma cacao
c40540_g6_i2	gi|587940102|gb|EXC26723.1|	57.48	0	hypothetical protein L484_023337	Morus notabilis
c40540_g6_i3	gi|587940102|gb|EXC26723.1|	57.48	0	hypothetical protein L484_023337	Morus notabilis
c25746_g1_i1	gi|743760869|ref|XP_010939287.1|	81.94	2e-82	PREDICTED: UDP-glucose 6-dehydrogenase 5-like	Elaeis guineensis
c8659_g1_i1	gi|384392523|gb|AFH88395.1|	92.2	4e-89	glyceraldehyde-3-phosphate dehydrogenase, partial	Eriobotrya japonica
c27880_g1_i1	gi|641862873|gb|KDO81560.1|	85.37	0	hypothetical protein CISIN_1g020270mg	Citrus sinensis
c28563_g1_i2	gi|557545808|gb|ESR56786.1|	85.32	5e-164	PREDICTED: cyclin-C1-2-like	Citrus sinensis|Citrus clementina
c39885_g1_i10	gi|643706019|gb|KDP22151.1|	82.82	0	PREDICTED: glutamate synthase 1 [NADH], chloroplastic isoform X1	Jatropha curcas
c39885_g1_i13	gi|590673877|ref|XP_007039010.1|	88.51	0	NADH-dependent glutamate synthase 1 isoform 4	Theobroma cacao
c28563_g1_i1	gi|557545808|gb|ESR56786.1|	78	5e-55	PREDICTED: cyclin-C1-2-like	Citrus sinensis|Citrus clementina
c28563_g1_i4	gi|557545808|gb|ESR56786.1|	75	6e-134	PREDICTED: cyclin-C1-2-like	Citrus sinensis|Citrus clementina
c29491_g1_i4	gi|743928557|ref|XP_011008487.1|	49.26	1e-32	PREDICTED: alpha-ketoglutarate-dependent dioxygenase alkB homolog 6 isoform X2	Populus euphratica
c22927_g1_i1	gi|657944923|ref|XP_008377167.1|	73.81	0	PREDICTED: transcriptional corepressor SEUSS isoform X1	Malus domestica
c19359_g1_i1	gi|590658217|ref|XP_007034788.1|	79.49	1e-58	Uncharacterized protein TCM_020647	Theobroma cacao
c32619_g1_i1	gi|470142910|ref|XP_004307133.1|	60.19	7e-130	PREDICTED: annexin D4	Fragaria vesca subsp. vesca
c38219_g1_i1	gi|557538109|gb|ESR49153.1|	84.39	6e-125	hypothetical protein CICLE_v10032524mg	Citrus clementina
c39759_g1_i1	gi|568869648|ref|XP_006488032.1|	76.51	0	PREDICTED: 4-coumarate--CoA ligase-like 7-like	Citrus sinensis
c29679_g1_i1	gi|641812368|gb|KDO37355.1|	87.42	0	hypothetical protein CICLE_v10026080mg	Citrus sinensis|Citrus clementina
c22655_g1_i2	gi|590676955|ref|XP_007039885.1|	65.71	2e-18	Bifunctional inhibitor/lipid-transfer protein/seed storage 2S albumin superfamily protein	Theobroma cacao
c24375_g1_i1	gi|567895818|ref|XP_006440397.1|	62.67	1e-125	hypothetical protein CICLE_v10019693mg	Citrus clementina
c36066_g2_i1	gi|568838281|ref|XP_006473143.1|	70.32	0	PREDICTED: uncharacterized protein LOC102610673	Citrus sinensis
c40818_g2_i2	gi|294861116|gb|ADF45433.1|	56.51	9e-105	WRKY1	Hevea brasiliensis
c38546_g1_i1	gi|550319558|gb|ERP50707.1|	63.87	0	hypothetical protein POPTR_0017s06150g	Populus trichocarpa
c38546_g1_i2	gi|743883584|ref|XP_011037063.1|	65.12	1e-147	PREDICTED: pentatricopeptide repeat-containing protein At1g09900-like isoform X2	Populus euphratica
c40818_g2_i1	gi|294861116|gb|ADF45433.1|	56.68	3e-49	WRKY1	Hevea brasiliensis
c37821_g1_i1	gi|567886052|ref|XP_006435548.1|	76.92	0	PREDICTED: intracellular protein transport protein USO1-like isoform X1	Citrus sinensis|Citrus clementina
c6697_g1_i1	gi|590573105|ref|XP_007012028.1|	70.73	4e-36	Golgin subfamily A member 4	Theobroma cacao
c23490_g1_i3	gi|743889383|ref|XP_011038729.1|	58.56	2e-65	PREDICTED: E3 ubiquitin-protein ligase RHA2A-like	Populus euphratica
c7342_g1_i1	gi|700189020|gb|KGN44253.1|	40.43	2e-14	hypothetical protein Csa_7G235230	Cucumis sativus
c37291_g1_i2	gi|508777526|gb|EOY24782.1|	83.59	0	Cytochrome P450, family 86, subfamily A, polypeptide 8	Theobroma cacao
c37291_g1_i1	gi|508777526|gb|EOY24782.1|	83.59	0	Cytochrome P450, family 86, subfamily A, polypeptide 8	Theobroma cacao
c38287_g1_i2	gi|645261981|ref|XP_008236555.1|	35.35	9e-11	PREDICTED: putative ribonuclease H protein At1g65750	Prunus mume
c38287_g1_i3	gi|645261981|ref|XP_008236555.1|	35.35	9e-11	PREDICTED: putative ribonuclease H protein At1g65750	Prunus mume
c27208_g1_i2	gi|567919236|ref|XP_006451624.1|	85.92	0	hypothetical protein CICLE_v10010749mg	Citrus sinensis|Citrus clementina
c26492_g1_i1	gi|296083808|emb|CBI24025.3|	69.8	6e-142	unnamed protein product	Vitis vinifera
c21054_g1_i2	gi|743880161|ref|XP_011036132.1|	85.26	4e-96	PREDICTED: NAC domain-containing protein 18-like	Populus euphratica
c39187_g1_i3	gi|567898388|ref|XP_006441682.1|	45.77	7e-95	hypothetical protein CICLE_v10024482mg, partial	Citrus clementina
c36034_g3_i1	gi|557540971|gb|ESR52015.1|	77.88	5e-119	hypothetical protein CICLE_v10032704mg	Citrus sinensis|Citrus clementina
c81534_g1_i1	gi|511007181|gb|EPB88478.1|	68.06	1e-63	aconitate hydratase, mitochondrial	Mucor circinelloides f. circinelloides 1006PhL
c36178_g2_i1	gi|641864918|gb|KDO83603.1|	75.1	5e-138	hypothetical protein CISIN_1g025465mg	Citrus sinensis
c36178_g2_i2	gi|568837835|ref|XP_006472925.1|	65.38	0	PREDICTED: protein YLS7-like	Citrus sinensis
c36291_g1_i1	gi|590686859|ref|XP_007042502.1|	91.19	0	DNA-directed RNA polymerase family protein	Theobroma cacao
c38387_g1_i2	gi|565351418|ref|XP_006342655.1|	73.81	2e-59	PREDICTED: uncharacterized protein LOC102587019	Solanum tuberosum
c39988_g1_i1	gi|728830468|gb|KHG09911.1|	87.97	2e-77	hypothetical protein F383_11906	Gossypium arboreum
c38387_g1_i1	gi|565351418|ref|XP_006342655.1|	73.81	2e-59	PREDICTED: uncharacterized protein LOC102587019	Solanum tuberosum
c39988_g1_i3	gi|728830468|gb|KHG09911.1|	87.97	2e-77	hypothetical protein F383_11906	Gossypium arboreum
c39988_g1_i2	gi|728830468|gb|KHG09911.1|	87.97	2e-77	hypothetical protein F383_11906	Gossypium arboreum
c36551_g1_i3	gi|802791064|ref|XP_012092222.1|	53.58	2e-134	hypothetical protein JCGZ_21917	Jatropha curcas
c36407_g1_i4	gi|568857337|ref|XP_006482223.1|	46.54	0	PREDICTED: probable receptor-like protein kinase At1g67000-like	Citrus sinensis
c33695_g1_i2	gi|508722247|gb|EOY14144.1|	89.23	0	Short-chain dehydrogenase-reductase B	Theobroma cacao
c36407_g1_i3	gi|567876289|ref|XP_006430734.1|	53.97	3e-53	hypothetical protein CICLE_v10011753mg	Citrus clementina
c36407_g1_i1	gi|566171547|ref|XP_006383425.1|	32.62	2e-37	hypothetical protein POPTR_0005s15380g	Populus trichocarpa
c36614_g1_i4	gi|567903550|ref|XP_006444263.1|	75.86	3e-125	hypothetical protein CICLE_v10019856mg	Citrus clementina
c36614_g1_i6	gi|567903550|ref|XP_006444263.1|	73.73	1e-115	hypothetical protein CICLE_v10019856mg	Citrus clementina
c36614_g1_i7	gi|567903550|ref|XP_006444263.1|	73.73	1e-115	hypothetical protein CICLE_v10019856mg	Citrus clementina
c36614_g1_i1	gi|567903550|ref|XP_006444263.1|	75.4	4e-161	hypothetical protein CICLE_v10019856mg	Citrus clementina
c39747_g2_i1	gi|645269987|ref|XP_008240250.1|	74.66	2e-116	PREDICTED: cysteine-rich receptor-like protein kinase 10 isoform X2	Prunus mume
c39747_g2_i2	gi|590664724|ref|XP_007036551.1|	70.62	3e-85	Cysteine-rich RLK 29 isoform 2	Theobroma cacao
c15302_g1_i1	gi|568870391|ref|XP_006488388.1|	72.49	1e-171	PREDICTED: tropinone reductase homolog isoform X1	Citrus sinensis
c37353_g1_i3	gi|641843836|gb|KDO62734.1|	71.96	1e-34	hypothetical protein CICLE_v10009642mg	Citrus sinensis|Citrus clementina
c37353_g1_i2	gi|590606715|ref|XP_007020809.1|	74.18	4e-85	NADH:ubiquinone oxidoreductase, 17.2kDa subunit isoform 1	Theobroma cacao
c39203_g1_i5	gi|568833363|ref|XP_006470867.1|	76.43	0	PREDICTED: uncharacterized protein LOC102606925 isoform X1	Citrus sinensis
c37263_g2_i1	gi|225461315|ref|XP_002284493.1|	92.78	3e-180	PREDICTED: chlorophyll a-b binding protein 13, chloroplastic	Vitis vinifera
c39203_g1_i6	gi|568833365|ref|XP_006470868.1|	72.03	1e-146	PREDICTED: uncharacterized protein LOC102606925 isoform X2	Citrus sinensis
c39203_g1_i2	gi|7573480|emb|CAB87839.1|	57.83	0	putative protein	Arabidopsis thaliana
c23282_g1_i1	gi|508704225|gb|EOX96121.1|	65.87	2e-148	TCP family transcription factor	Theobroma cacao
c25707_g1_i1	gi|587939604|gb|EXC26248.1|	30.98	3e-06	DNA (cytosine-5)-methyltransferase CMT2	Morus notabilis
c37903_g1_i1	gi|590629715|ref|XP_007027068.1|	99.05	8e-67	Histone superfamily protein isoform 2, partial	Theobroma cacao
c28430_g1_i1	gi|641854654|gb|KDO73448.1|	94.83	2e-117	PREDICTED: actin-related protein 2/3 complex subunit 3-like	Citrus sinensis|Citrus clementina
c27144_g1_i1	gi|743898492|ref|XP_011042536.1|	56.25	4e-60	PREDICTED: calcium-dependent protein kinase 20-like	Populus euphratica
c31197_g1_i1	gi|641833341|gb|KDO52356.1|	70.18	0	hypothetical protein CISIN_1g013549mg	Citrus sinensis
c38246_g1_i3	gi|645280486|ref|XP_008245207.1|	60.66	2e-37	PREDICTED: LOW QUALITY PROTEIN: glutamate receptor 1.4-like, partial	Prunus mume
c37115_g1_i3	gi|590723025|ref|XP_007052068.1|	58.57	2e-119	Flower, cultured cell, putative	Theobroma cacao
c39874_g2_i3	gi|567891409|ref|XP_006438225.1|	59.89	5e-113	hypothetical protein CICLE_v10030867mg	Citrus clementina
c34906_g1_i1	gi|566182752|ref|XP_002311231.2|	79.83	0	hypothetical protein POPTR_0008s06990g	Populus trichocarpa
c24548_g1_i1	gi|508704646|gb|EOX96542.1|	70.29	9e-177	Nucleotide-diphospho-sugar transferase family protein	Theobroma cacao
c35985_g1_i1	gi|568875230|ref|XP_006490711.1|	82.61	0	PREDICTED: probable ATP-dependent RNA helicase DHX36-like isoform X1	Citrus sinensis
c28104_g1_i1	gi|13489168|gb|AAK27802.1|AC022457_5	100	1e-95	PREDICTED: 60S ribosomal protein L23	Hevea brasiliensis|Coffea canephora|Phoenix dactylifera|Oryza sativa Indica Group|Elaeis guineensis|Musa acuminata subsp. malaccensis|Vitis vinifera|Ricinus communis|Zea mays|Oryza sativa Japonica Group|Jatropha curcas|Oryza brachyantha
c31154_g1_i1	gi|550324897|gb|EEE94996.2|	69.93	2e-58	thylakoid assembly family protein	Populus trichocarpa
c39470_g1_i2	gi|643725387|gb|KDP34464.1|	78.37	0	PREDICTED: zinc finger BED domain-containing protein RICESLEEPER 1-like	Jatropha curcas
c37424_g2_i1	gi|641835683|gb|KDO54656.1|	90.27	0	hypothetical protein CISIN_1g001917mg	Citrus sinensis
c35947_g1_i1	gi|355481162|gb|AES62365.1|	49.58	7e-162	GT-2 factor	Medicago truncatula
c33554_g2_i1	gi|641866430|gb|KDO85115.1|	57.29	0	hypothetical protein CISIN_1g005620mg	Citrus sinensis
c31265_g1_i1	gi|568828667|ref|XP_006468662.1|	72.92	9e-148	PREDICTED: ribonuclease H2 subunit B-like	Citrus sinensis
c34039_g1_i1	gi|590662045|ref|XP_007035840.1|	89.94	4e-112	Prefoldin 3	Theobroma cacao
c19983_g1_i1	gi|643718418|gb|KDP29633.1|	95.8	7e-98	PREDICTED: actin-depolymerizing factor 5	Jatropha curcas
c36944_g1_i2	gi|590567954|ref|XP_007010658.1|	79.96	0	Ubiquitin carboxyl-terminal hydrolase isoform 2	Theobroma cacao
c27189_g1_i2	gi|568834534|ref|XP_006471381.1|	75.29	5e-133	PREDICTED: low molecular weight phosphotyrosine protein phosphatase-like	Citrus sinensis
c27189_g1_i1	gi|568834534|ref|XP_006471381.1|	63.04	9e-47	PREDICTED: low molecular weight phosphotyrosine protein phosphatase-like	Citrus sinensis
c67114_g1_i1	gi|525344996|ref|NP_001266728.1|	43.4	1e-16	unknown	Zea mays
c34815_g2_i2	gi|763800475|gb|KJB67430.1|	67.42	3e-91	hypothetical protein B456_010G190700	Gossypium raimondii
c15441_g1_i1	gi|508701895|gb|EOX93791.1|	59.19	7e-175	AGC, putative	Theobroma cacao
c8331_g1_i1	gi|118483026|gb|ABK93424.1|	96.15	8e-48	60S ribosomal protein L37a-2	Populus euphratica|Populus trichocarpa|Cicer arietinum|Medicago truncatula|Glycine max|Glycine soja|Phaseolus vulgaris|Ricinus communis
c25366_g1_i2	gi|587850040|gb|EXB40233.1|	82.06	1e-179	UDP-galactose/UDP-glucose transporter 4	Morus notabilis
c19003_g1_i1	gi|255585716|ref|XP_002533540.1|	50.81	3e-27	SP1L, putative	Ricinus communis
c40704_g1_i2	gi|508784268|gb|EOY31524.1|	74.5	2e-132	Class I glutamine amidotransferase-like superfamily protein	Theobroma cacao
c40704_g1_i1	gi|508784268|gb|EOY31524.1|	74	1e-131	Class I glutamine amidotransferase-like superfamily protein	Theobroma cacao
c16751_g1_i1	gi|643733703|gb|KDP40546.1|	84.85	3e-80	PREDICTED: NADH dehydrogenase [ubiquinone] 1 alpha subcomplex subunit 6	Jatropha curcas
c33581_g1_i3	gi|590626282|ref|XP_007026125.1|	64.05	2e-175	F-box family protein with a domain of Uncharacterized protein function	Theobroma cacao
c24490_g1_i1	gi|508701897|gb|EOX93793.1|	73.6	3e-98	Histidine triad (Hit) protein, putative	Theobroma cacao
c33027_g1_i7	gi|641846990|gb|KDO65871.1|	88.57	0	hypothetical protein CISIN_1g013358mg	Citrus sinensis
c33027_g1_i6	gi|568853076|ref|XP_006480193.1|	74.94	0	PREDICTED: sterol 3-beta-glucosyltransferase UGT80A2-like	Citrus sinensis
c33027_g1_i5	gi|641846990|gb|KDO65871.1|	89.71	0	hypothetical protein CISIN_1g013358mg	Citrus sinensis
c33027_g1_i3	gi|568853076|ref|XP_006480193.1|	60.74	7e-127	PREDICTED: sterol 3-beta-glucosyltransferase UGT80A2-like	Citrus sinensis
c33027_g1_i2	gi|568853076|ref|XP_006480193.1|	78.3	0	PREDICTED: sterol 3-beta-glucosyltransferase UGT80A2-like	Citrus sinensis
c36055_g1_i1	gi|641835864|gb|KDO54836.1|	69.53	1e-117	hypothetical protein CISIN_1g025685mg	Citrus sinensis
c34632_g1_i2	gi|508780665|gb|EOY27921.1|	82.78	0	Plant U-box 17	Theobroma cacao
c21866_g1_i3	gi|568859658|ref|XP_006483354.1|	74.04	3e-165	PREDICTED: probable carboxylesterase 17-like	Citrus sinensis
c27945_g2_i1	gi|743895737|ref|XP_011041140.1|	80.19	2e-53	PREDICTED: cinnamoyl-CoA reductase 1-like	Populus euphratica
c38022_g2_i1	gi|645252239|ref|XP_008232031.1|	78.86	0	PREDICTED: phosphatidylinositol-3-phosphatase myotubularin-1-like	Prunus mume
c32769_g1_i1	gi|802749652|ref|XP_012087618.1|	71.52	0	PREDICTED: NF-X1-type zinc finger protein NFXL1	Jatropha curcas
c17693_g1_i1	gi|568829841|ref|XP_006469224.1|	90.62	9e-80	hypothetical protein CISIN_1g033090mg	Citrus sinensis
c33773_g1_i3	gi|355524950|gb|AET05404.1|	88.2	0	Protein XAP5 CIRCADIAN TIMEKEEPER	Medicago truncatula
c33773_g1_i2	gi|702382965|ref|XP_010063968.1|	52.82	6e-70	PREDICTED: uncharacterized protein LOC104450939	Eucalyptus grandis
c33773_g1_i1	gi|702382965|ref|XP_010063968.1|	52.82	6e-70	PREDICTED: uncharacterized protein LOC104450939	Eucalyptus grandis
c27871_g1_i3	gi|508775833|gb|EOY23089.1|	76.88	0	Arginine/serine-rich splicing factor 35	Theobroma cacao
c27871_g1_i1	gi|508775833|gb|EOY23089.1|	74.71	1e-154	Arginine/serine-rich splicing factor 35	Theobroma cacao
c36258_g1_i1	gi|641853619|gb|KDO72437.1|	82.3	2e-174	PREDICTED: uncharacterized protein LOC102615520	Citrus sinensis
c36258_g1_i2	gi|641853619|gb|KDO72437.1|	80.69	0	PREDICTED: uncharacterized protein LOC102615520	Citrus sinensis
c14706_g1_i1	gi|645255790|ref|XP_008233656.1|	74.22	1e-113	PREDICTED: thylakoid lumenal 15 kDa protein 1, chloroplastic	Prunus mume
c36959_g2_i1	gi|641828960|gb|KDO48094.1|	87	2e-53	hypothetical protein CISIN_1g0096471mg, partial	Citrus sinensis
c28903_g1_i1	gi|567886890|ref|XP_006435967.1|	82.17	3e-165	hypothetical protein CICLE_v10032268mg	Citrus clementina
c24021_g1_i1	gi|567910543|ref|XP_006447585.1|	76.72	2e-171	hypothetical protein CICLE_v10017595mg, partial	Citrus clementina
c35970_g1_i2	gi|568830095|ref|XP_006469343.1|	78.73	1e-178	hypothetical protein CICLE_v10015989mg	Citrus sinensis|Citrus clementina
c26106_g1_i1	gi|823246939|ref|XP_012456145.1|	71.62	0	PREDICTED: histone-lysine N-methyltransferase, H3 lysine-79 specific-like isoform X1	Gossypium raimondii
c38284_g2_i2	gi|641843645|gb|KDO62544.1|	76	0	hypothetical protein CISIN_1g001561mg	Citrus sinensis
c32953_g1_i1	gi|255581527|ref|XP_002531569.1|	74.45	8e-66	ftsj, putative	Ricinus communis
c19678_g1_i1	gi|550326338|gb|EEE96528.2|	55.56	2e-165	hypothetical protein POPTR_0012s03960g	Populus trichocarpa
c28305_g1_i1	gi|643733498|gb|KDP40412.1|	79.8	1e-177	PREDICTED: 2-methoxy-6-polyprenyl-1,4-benzoquinol methylase, mitochondrial-like	Jatropha curcas
c28305_g1_i2	gi|643733498|gb|KDP40412.1|	83.04	0	PREDICTED: 2-methoxy-6-polyprenyl-1,4-benzoquinol methylase, mitochondrial-like	Jatropha curcas
c28305_g1_i3	gi|643733498|gb|KDP40412.1|	82.31	1e-159	PREDICTED: 2-methoxy-6-polyprenyl-1,4-benzoquinol methylase, mitochondrial-like	Jatropha curcas
c34213_g1_i1	gi|641840430|gb|KDO59350.1|	45.73	5e-34	hypothetical protein CISIN_1g038261mg, partial	Citrus sinensis
c29349_g2_i1	gi|508714708|gb|EOY06605.1|	75.34	0	Pectin lyase-like superfamily protein	Theobroma cacao
c40544_g1_i4	gi|557525951|gb|ESR37257.1|	60.87	0	hypothetical protein CICLE_v10027694mg	Citrus clementina
c24979_g1_i1	gi|643731213|gb|KDP38551.1|	92.2	0	PREDICTED: mitogen-activated protein kinase homolog NTF3	Jatropha curcas
c40544_g1_i6	gi|763788531|gb|KJB55527.1|	73.35	3e-172	hypothetical protein B456_009G080700	Gossypium raimondii
c18539_g1_i1	gi|590720840|ref|XP_007051440.1|	65.53	8e-85	UvrABC system protein C	Theobroma cacao
c32416_g1_i1	gi|568855967|ref|XP_006481563.1|	41.04	1e-34	PREDICTED: HVA22-like protein i-like isoform X2	Citrus sinensis
c32416_g1_i2	gi|568855967|ref|XP_006481563.1|	51.17	7e-85	PREDICTED: HVA22-like protein i-like isoform X2	Citrus sinensis
c13719_g1_i1	gi|596028377|ref|XP_007219367.1|	39.29	5e-14	hypothetical protein PRUPE_ppa019797mg, partial	Prunus persica
c6460_g1_i1	gi|225469573|ref|XP_002271124.1|	84.76	2e-173	PREDICTED: epoxide hydrolase 4 isoform X2	Vitis vinifera
c33752_g1_i1	gi|604347766|gb|EYU45921.1|	98.59	0	hypothetical protein MIMGU_mgv1a005351mg	Erythranthe guttata
c7451_g1_i1	gi|643736532|gb|KDP42822.1|	52.51	3e-86	PREDICTED: INO80 complex subunit D-like	Jatropha curcas
c39426_g1_i1	gi|567866567|ref|XP_006425906.1|	66.95	2e-111	hypothetical protein CICLE_v10025537mg	Citrus clementina
c39426_g1_i2	gi|567866567|ref|XP_006425906.1|	63.19	0	hypothetical protein CICLE_v10025537mg	Citrus clementina
c24999_g1_i1	gi|568856713|ref|XP_006481923.1|	86.44	0	PREDICTED: F-box protein PP2-A15-like	Citrus sinensis
c29446_g1_i3	gi|557554869|gb|ESR64883.1|	68.88	0	hypothetical protein CICLE_v10007731mg	Citrus clementina
c29446_g1_i2	gi|557554869|gb|ESR64883.1|	67.05	0	hypothetical protein CICLE_v10007731mg	Citrus clementina
c29446_g1_i1	gi|641844911|gb|KDO63802.1|	74.29	4e-53	hypothetical protein CISIN_1g0066372mg, partial	Citrus sinensis
c34477_g1_i6	gi|567864520|ref|XP_006424909.1|	70.22	1e-137	hypothetical protein CICLE_v10029051mg	Citrus clementina
c34477_g1_i1	gi|567864520|ref|XP_006424909.1|	69.19	2e-100	hypothetical protein CICLE_v10029051mg	Citrus clementina
c34477_g1_i3	gi|702480671|ref|XP_010033101.1|	74.66	3e-73	PREDICTED: tropinone reductase homolog At1g07440-like	Eucalyptus grandis
c40935_g1_i1	gi|256723614|gb|EEU36988.1|	95.24	1e-64	hypothetical protein NECHADRAFT_72731	Nectria haematococca mpVI 77-13-4
c35387_g1_i2	gi|567875289|ref|XP_006430234.1|	72.2	0	hypothetical protein CICLE_v10013402mg	Citrus clementina
c38850_g1_i1	gi|557537938|gb|ESR48982.1|	70.29	0	PREDICTED: putative serine/threonine-protein kinase-like protein CCR3-like	Citrus sinensis|Citrus clementina
c36315_g1_i4	gi|557537123|gb|ESR48241.1|	80.9	6e-41	hypothetical protein CICLE_v10002369mg	Citrus clementina
c35754_g1_i1	gi|568827107|ref|XP_006467909.1|	72.22	0	PREDICTED: putative PAP-specific phosphatase, mitochondrial-like isoform X1	Citrus sinensis
c40653_g1_i11	gi|641859365|gb|KDO78055.1|	50.89	0	hypothetical protein CISIN_1g001481mg	Citrus sinensis
c21029_g1_i1	gi|763791760|gb|KJB58756.1|	97.33	0	hypothetical protein B456_009G224800	Gossypium raimondii
c33604_g1_i2	gi|568841145|ref|XP_006474521.1|	79.11	0	PREDICTED: uncharacterized protein LOC102624869 isoform X2	Citrus sinensis
c33604_g1_i3	gi|568841145|ref|XP_006474521.1|	80.26	0	PREDICTED: uncharacterized protein LOC102624869 isoform X2	Citrus sinensis
c34669_g1_i2	gi|508783027|gb|EOY30283.1|	72.82	0	DENN domain-containing protein isoform 1	Theobroma cacao
c31177_g1_i1	gi|557525098|gb|ESR36404.1|	71.06	0	hypothetical protein CICLE_v10028333mg	Citrus sinensis|Citrus clementina
c34669_g1_i1	gi|508783027|gb|EOY30283.1|	72.82	0	DENN domain-containing protein isoform 1	Theobroma cacao
c23745_g1_i1	gi|568859572|ref|XP_006483312.1|	85.71	0	PREDICTED: uncharacterized protein LOC102608149	Citrus sinensis
c32564_g1_i1	gi|645216654|ref|XP_008222200.1|	51.76	2e-45	PREDICTED: uncharacterized protein LOC103322096	Prunus mume
c36484_g3_i1	gi|729356390|ref|XP_010545204.1|	83.79	3e-169	PREDICTED: thiamine thiazole synthase, chloroplastic	Tarenaya hassleriana
c35670_g1_i1	gi|568845145|ref|XP_006476438.1|	79.69	0	PREDICTED: probable inactive receptor kinase At4g23740-like	Citrus sinensis
c31478_g2_i1	gi|568869197|ref|XP_006487815.1|	93.83	0	PREDICTED: ubiquitin carboxyl-terminal hydrolase 13-like	Citrus sinensis
c40100_g1_i1	gi|508705146|gb|EOX97042.1|	63.51	1e-17	Uncharacterized protein TCM_006157	Theobroma cacao
c28546_g1_i1	gi|568846136|ref|XP_006476913.1|	77.97	2e-169	PREDICTED: rhodanese-like domain-containing protein 11, chloroplastic-like isoform X1	Citrus sinensis
c31419_g1_i2	gi|255558958|ref|XP_002520502.1|	73	1e-117	conserved hypothetical protein	Ricinus communis
c36139_g3_i1	gi|470127617|ref|XP_004299764.1|	59.24	7e-68	PREDICTED: uncharacterized protein LOC101305665	Fragaria vesca subsp. vesca
c31419_g1_i1	gi|568870406|ref|XP_006488395.1|	75.56	0	hypothetical protein CICLE_v10028430mg	Citrus sinensis|Citrus clementina
c39604_g2_i2	gi|590656028|ref|XP_007034152.1|	69.14	9e-77	CDK inhibitor P21 binding protein, putative	Theobroma cacao
c34692_g1_i2	gi|641833124|gb|KDO52143.1|	73.61	3e-71	hypothetical protein CISIN_1g025039mg	Citrus sinensis
c36612_g1_i1	gi|802546967|ref|XP_012087833.1|	60.71	7e-79	PREDICTED: uncharacterized protein LOC105646572 isoform X1	Jatropha curcas
c36144_g1_i1	gi|572152991|ref|NP_001275832.1|	76.4	8e-150	translin-associated factor X	Citrus sinensis
c32267_g1_i2	gi|557545402|gb|ESR56380.1|	79.8	5e-112	PREDICTED: uncharacterized protein C3orf26 homolog	Citrus sinensis|Citrus clementina
c32267_g1_i1	gi|641831469|gb|KDO50525.1|	78.81	5e-58	hypothetical protein CISIN_1g031382mg	Citrus sinensis
c34671_g1_i1	gi|567888344|ref|XP_006436694.1|	74.04	0	PREDICTED: uncharacterized protein LOC102608514	Citrus sinensis|Citrus clementina
c26666_g1_i1	gi|567857950|ref|XP_006421658.1|	78.81	2e-134	hypothetical protein CICLE_v10005804mg	Citrus clementina
c36532_g1_i2	gi|568824407|ref|XP_006466593.1|	70.71	0	PREDICTED: PI-PLC X domain-containing protein At5g67130-like	Citrus sinensis
c38334_g1_i1	gi|255549852|ref|XP_002515977.1|	92.61	0	DNA binding protein, putative	Ricinus communis
c32652_g1_i1	gi|557539872|gb|ESR50916.1|	80.66	0	PREDICTED: probable nitrite transporter At1g68570-like	Citrus sinensis|Citrus clementina
c39604_g2_i4	gi|590656028|ref|XP_007034152.1|	69.14	9e-77	CDK inhibitor P21 binding protein, putative	Theobroma cacao
c18301_g1_i1	gi|568852941|ref|XP_006480128.1|	67.33	9e-146	PREDICTED: 2-hydroxyisoflavanone dehydratase-like	Citrus sinensis
c28548_g1_i1	gi|645266570|ref|XP_008238671.1|	63.82	1e-99	PREDICTED: clp protease-related protein At4g12060, chloroplastic isoform X2	Prunus mume
c39875_g1_i1	gi|567879469|ref|XP_006432293.1|	36.96	2e-44	hypothetical protein CICLE_v10000206mg	Citrus clementina
c32607_g1_i2	gi|641855388|gb|KDO74174.1|	76.18	0	PREDICTED: PAP-specific phosphatase HAL2-like isoform X1	Citrus sinensis
c40555_g2_i1	gi|645247177|ref|XP_008229710.1|	46.09	1e-33	PREDICTED: wall-associated receptor kinase-like 22	Prunus mume
c36446_g1_i2	gi|568864193|ref|XP_006485492.1|	58.72	8e-117	PREDICTED: phosphatidylinositol-glycan biosynthesis class X protein-like isoform X1	Citrus sinensis
c36746_g1_i1	gi|568830360|ref|XP_006469469.1|	83.81	0	PREDICTED: glucose-6-phosphate 1-dehydrogenase, chloroplastic-like	Citrus sinensis
c32821_g1_i1	gi|568870249|ref|XP_006488318.1|	77	0	PREDICTED: fasciclin-like arabinogalactan protein 4-like	Citrus sinensis
c23042_g1_i1	gi|255582044|ref|XP_002531819.1|	68.88	1e-85	calcium binding protein/cast, putative	Ricinus communis
c24889_g1_i1	gi|568837499|ref|XP_006472761.1|	70.21	7e-133	PREDICTED: uncharacterized protein LOC102624967	Citrus sinensis
c38659_g2_i2	gi|590654505|ref|XP_007033715.1|	74.2	0	Uncharacterized protein isoform 2	Theobroma cacao
c38659_g2_i3	gi|763760515|gb|KJB27769.1|	71.99	0	PREDICTED: ion channel CASTOR-like isoform X2	Gossypium raimondii
c38659_g2_i1	gi|763760514|gb|KJB27768.1|	74.73	0	PREDICTED: ion channel CASTOR-like isoform X1	Gossypium raimondii
c24304_g1_i1	gi|823248994|ref|XP_012457150.1|	48.55	1e-44	PREDICTED: cell wall / vacuolar inhibitor of fructosidase 1-like	Gossypium raimondii
c24339_g1_i1	gi|823223700|ref|XP_012444598.1|	87.57	0	hypothetical protein B456_009G124300	Gossypium raimondii
c38369_g2_i1	gi|643708358|gb|KDP23274.1|	75.13	0	PREDICTED: coiled-coil domain-containing protein SCD2	Jatropha curcas
c38144_g1_i1	gi|568865261|ref|XP_006485995.1|	77.09	0	PREDICTED: U4/U6 small nuclear ribonucleoprotein Prp3-like	Citrus sinensis
c31751_g1_i1	gi|223539341|gb|EEF40932.1|	81.67	0	tRNA, putative	Ricinus communis
c28416_g1_i1	gi|568869623|ref|XP_006488020.1|	73.44	0	PREDICTED: serine carboxypeptidase-like 48-like isoform X1	Citrus sinensis
c38977_g1_i1	gi|568848885|ref|XP_006478216.1|	82.47	0	PREDICTED: 12-oxophytodienoate reductase 2-like isoform X2	Citrus sinensis
c11235_g1_i1	gi|657377303|gb|KEH22208.1|	68.57	4e-24	late embryogenesis abundant protein	Medicago truncatula
c21594_g1_i1	gi|643739507|gb|KDP45261.1|	84.98	6e-129	PREDICTED: ras-related protein RABA5b	Jatropha curcas
c39220_g2_i2	gi|641866388|gb|KDO85073.1|	52.2	1e-159	hypothetical protein CISIN_1g044625mg	Citrus sinensis
c38336_g1_i3	gi|557542680|gb|ESR53658.1|	82.4	0	hypothetical protein CICLE_v10019819mg	Citrus sinensis|Citrus clementina
c40517_g2_i4	gi|568822658|ref|XP_006465746.1|	51.79	7e-177	PREDICTED: putative leucine-rich repeat receptor-like protein kinase At2g19210-like	Citrus sinensis
c38336_g1_i1	gi|557542681|gb|ESR53659.1|	82.28	0	hypothetical protein CISIN_1g010783mg	Citrus sinensis|Citrus clementina
c38721_g2_i2	gi|568846762|ref|XP_006477212.1|	69.25	0	PREDICTED: uncharacterized protein LOC102612569 isoform X3	Citrus sinensis
c38054_g1_i1	gi|641865946|gb|KDO84631.1|	76.89	0	hypothetical protein CISIN_1g006989mg	Citrus sinensis
c32001_g1_i1	gi|720068325|ref|XP_010277073.1|	87.46	0	PREDICTED: putative formamidase C869.04 isoform X2	Nelumbo nucifera
c32001_g1_i2	gi|720068325|ref|XP_010277073.1|	88.27	0	PREDICTED: putative formamidase C869.04 isoform X2	Nelumbo nucifera
c22493_g1_i1	gi|568855214|ref|XP_006481203.1|	49.25	7e-76	PREDICTED: probable WRKY transcription factor 70-like	Citrus sinensis
c36079_g1_i1	gi|641822345|gb|KDO41875.1|	66.67	7e-107	hypothetical protein CISIN_1g008625mg	Citrus sinensis
c33569_g1_i1	gi|462410432|gb|EMJ15766.1|	70.17	0	hypothetical protein PRUPE_ppa000837mg	Prunus persica
c61420_g1_i1	gi|384490153|gb|EIE81375.1|	28.9	5e-27	hypothetical protein RO3G_06080	Rhizopus delemar RA 99-880
c30001_g1_i1	gi|590718165|ref|XP_007050754.1|	48.39	1e-18	Rho GTPase activating protein with PAK-box/P21-Rho-binding domain	Theobroma cacao
c34097_g1_i1	gi|590654225|ref|XP_007033639.1|	88.64	0	Integrin-linked protein kinase family isoform 5	Theobroma cacao
c23941_g1_i1	gi|590655811|ref|XP_007034092.1|	83.75	0	Transducin/WD40 repeat-like superfamily protein isoform 1	Theobroma cacao
c31229_g1_i5	gi|802592299|ref|XP_012071508.1|	86.92	0	hypothetical protein JCGZ_04033	Jatropha curcas
c35780_g1_i1	gi|568838006|ref|XP_006473008.1|	70.25	4e-100	PREDICTED: RNA-binding protein 38-like	Citrus sinensis
c32672_g2_i1	gi|643709739|gb|KDP24148.1|	83.65	1e-162	PREDICTED: expansin-B3-like	Jatropha curcas
c27416_g1_i1	gi|568879952|ref|XP_006492908.1|	73.48	0	PREDICTED: leucine-rich repeat receptor-like kinase protein FLORAL ORGAN NUMBER1-like	Citrus sinensis
c3019_g1_i1	gi|557543294|gb|ESR54272.1|	78.95	0	hypothetical protein CICLE_v10019503mg	Citrus clementina
c48531_g1_i1	gi|692168432|gb|KGG51331.1|	73.57	3e-69	40s ribosomal protein S15	Mitosporidium daphniae
c38515_g1_i1	gi|567882909|ref|XP_006434013.1|	64.81	3e-136	hypothetical protein CICLE_v10001889mg	Citrus clementina
c32091_g2_i1	gi|557540450|gb|ESR51494.1|	92.89	2e-166	hypothetical protein CICLE_v10031761mg	Citrus sinensis|Citrus clementina
c33630_g1_i5	gi|557537977|gb|ESR49021.1|	72.28	1e-149	hypothetical protein CICLE_v10032301mg	Citrus sinensis|Citrus clementina
c33630_g1_i4	gi|557537977|gb|ESR49021.1|	72.28	1e-149	hypothetical protein CICLE_v10032301mg	Citrus sinensis|Citrus clementina
c40411_g1_i4	gi|567913301|ref|XP_006448964.1|	72.01	0	hypothetical protein CICLE_v10014263mg	Citrus clementina
c29052_g1_i1	gi|802539985|ref|XP_012073757.1|	77.95	1e-137	PREDICTED: RNA-binding protein 24 isoform X3	Jatropha curcas
c40568_g2_i1	gi|297742155|emb|CBI33942.3|	81.9	0	PREDICTED: phosphoacetylglucosamine mutase	Vitis vinifera
c35259_g1_i4	gi|641844100|gb|KDO62995.1|	48.61	0	PREDICTED: protein piccolo-like	Citrus sinensis
c35259_g1_i5	gi|567907037|ref|XP_006445832.1|	38.38	5e-54	hypothetical protein CICLE_v10014343mg	Citrus clementina
c24963_g1_i1	gi|568878508|ref|XP_006492231.1|	89.79	0	PREDICTED: fimbrin-like protein 2-like	Citrus sinensis
c35259_g1_i1	gi|567907037|ref|XP_006445832.1|	35.54	1e-34	hypothetical protein CICLE_v10014343mg	Citrus clementina
c35259_g1_i2	gi|567907037|ref|XP_006445832.1|	35.54	1e-34	hypothetical protein CICLE_v10014343mg	Citrus clementina
c6227_g1_i1	gi|508781869|gb|EOY29125.1|	94.56	0	Cell division control 2 isoform 1	Theobroma cacao
c4824_g1_i1	gi|875647703|gb|KMU90233.1|	64.18	1e-21	60S acidic ribosomal protein P2	Coccidioides immitis H538.4|Coccidioides immitis RS|Coccidioides immitis RMSCC 2394|Coccidioides posadasii C735 delta SOWgp|Coccidioides posadasii RMSCC 3488|Coccidioides posadasii str. Silveira|Coccidioides immitis RMSCC 3703
c29662_g1_i2	gi|557540477|gb|ESR51521.1|	70.85	6e-164	hypothetical protein CICLE_v10032010mg	Citrus clementina
c29662_g1_i1	gi|557540477|gb|ESR51521.1|	74.64	4e-178	hypothetical protein CICLE_v10032010mg	Citrus clementina
c13365_g1_i1	gi|641864692|gb|KDO83378.1|	76.92	0	hypothetical protein CISIN_1g015861mg	Citrus sinensis
c13365_g1_i2	gi|641864694|gb|KDO83380.1|	75	0	hypothetical protein CISIN_1g015861mg	Citrus sinensis
c70475_g1_i1	gi|567853205|ref|XP_006419766.1|	81.12	3e-146	hypothetical protein CICLE_v10005717mg	Citrus clementina
c48405_g1_i1	gi|629085611|gb|KCW51968.1|	93.41	4e-125	PREDICTED: U3 small nucleolar ribonucleoprotein protein IMP3	Eucalyptus grandis
c71489_g1_i1	gi|557536614|gb|ESR47732.1|	95.19	2e-144	hypothetical protein CICLE_v10001148mg	Citrus clementina
c81628_g1_i1	gi|731341463|ref|XP_010681914.1|	48.95	2e-40	PREDICTED: uncharacterized protein LOC104896819	Beta vulgaris subsp. vulgaris
c30186_g1_i1	gi|568861067|ref|XP_006484029.1|	70.79	0	hypothetical protein CICLE_v10031836mg	Citrus sinensis|Citrus clementina
c27711_g2_i1	gi|462413810|gb|EMJ18859.1|	33.68	3e-07	hypothetical protein PRUPE_ppa026024mg	Prunus persica
c25958_g1_i1	gi|557555677|gb|ESR65691.1|	75.81	0	hypothetical protein CISIN_1g014012mg	Citrus sinensis|Citrus clementina
c40106_g2_i6	gi|557533366|gb|ESR44549.1|	63.44	9e-88	hypothetical protein CICLE_v10010955mg	Citrus clementina
c40106_g2_i7	gi|567877441|ref|XP_006431310.1|	53.92	0	hypothetical protein CICLE_v10010955mg	Citrus clementina
c40427_g1_i6	gi|641828585|gb|KDO47730.1|	53.75	6e-53	hypothetical protein CISIN_1g045043mg, partial	Citrus sinensis
c40106_g2_i5	gi|567877441|ref|XP_006431310.1|	51.63	0	hypothetical protein CICLE_v10010955mg	Citrus clementina
c40106_g2_i2	gi|567877441|ref|XP_006431310.1|	55.79	0	hypothetical protein CICLE_v10010955mg	Citrus clementina
c40106_g2_i3	gi|567877441|ref|XP_006431310.1|	54.66	0	hypothetical protein CICLE_v10010955mg	Citrus clementina
c37927_g1_i1	gi|764598250|ref|XP_011466258.1|	80.67	0	PREDICTED: ABC transporter B family member 15-like	Fragaria vesca subsp. vesca
c32720_g1_i1	gi|567855185|ref|XP_006420712.1|	64.4	6e-141	hypothetical protein CICLE_v10005401mg	Citrus clementina
c32720_g1_i3	gi|641834582|gb|KDO53573.1|	68.12	1e-94	hypothetical protein CISIN_1g0201161mg, partial	Citrus sinensis
c34860_g1_i1	gi|557525102|gb|ESR36408.1|	71.76	0	PREDICTED: vegetative incompatibility protein HET-E-1-like	Citrus sinensis|Citrus clementina
c40106_g2_i8	gi|567877441|ref|XP_006431310.1|	55.79	0	hypothetical protein CICLE_v10010955mg	Citrus clementina
c30605_g1_i1	gi|568881930|ref|XP_006493802.1|	85.71	6e-81	hypothetical protein CICLE_v10006192mg	Citrus sinensis|Citrus clementina
c28622_g1_i1	gi|645265024|ref|XP_008237955.1|	90.07	0	PREDICTED: glyceraldehyde-3-phosphate dehydrogenase B, chloroplastic	Prunus mume
c35171_g2_i1	gi|763784811|gb|KJB51882.1|	73.74	0	PREDICTED: vacuolar-processing enzyme-like	Gossypium raimondii
c35718_g1_i2	gi|641857347|gb|KDO76092.1|	75	0	hypothetical protein CISIN_1g0037072mg	Citrus sinensis
c40888_g1_i1	gi|225464790|ref|XP_002268064.1|	57.89	0	PREDICTED: pentatricopeptide repeat-containing protein At2g26790, mitochondrial	Vitis vinifera
c40888_g1_i2	gi|567873697|ref|XP_006429438.1|	57.04	0	hypothetical protein CICLE_v10011094mg	Citrus clementina
c34531_g1_i2	gi|568858896|ref|XP_006482979.1|	62.79	9e-90	PREDICTED: uncharacterized protein LOC102621026 isoform X5	Citrus sinensis
c28166_g1_i2	gi|641866753|gb|KDO85437.1|	95.14	0	hypothetical protein CICLE_v10021491mg	Citrus sinensis|Citrus clementina
c28166_g1_i1	gi|641866757|gb|KDO85441.1|	94.76	5e-163	hypothetical protein CISIN_1g023046mg	Citrus sinensis
c34531_g1_i1	gi|568858896|ref|XP_006482979.1|	62.79	1e-89	PREDICTED: uncharacterized protein LOC102621026 isoform X5	Citrus sinensis
c34531_g1_i6	gi|568858896|ref|XP_006482979.1|	62.79	1e-89	PREDICTED: uncharacterized protein LOC102621026 isoform X5	Citrus sinensis
c34531_g1_i4	gi|568858896|ref|XP_006482979.1|	62.79	9e-90	PREDICTED: uncharacterized protein LOC102621026 isoform X5	Citrus sinensis
c15062_g1_i1	gi|567874265|ref|XP_006429722.1|	33.14	2e-19	PREDICTED: uncharacterized protein LOC102611498	Citrus sinensis|Citrus clementina
c39479_g1_i4	gi|641836154|gb|KDO55122.1|	72.37	0	hypothetical protein CISIN_1g005793mg	Citrus sinensis
c39479_g1_i5	gi|641836154|gb|KDO55122.1|	72.37	0	hypothetical protein CISIN_1g005793mg	Citrus sinensis
c39479_g1_i6	gi|641836154|gb|KDO55122.1|	72.37	0	hypothetical protein CISIN_1g005793mg	Citrus sinensis
c39479_g1_i3	gi|641836154|gb|KDO55122.1|	58.96	1e-123	hypothetical protein CISIN_1g005793mg	Citrus sinensis
c14290_g1_i1	gi|698497987|ref|XP_009794933.1|	59.32	6e-40	PREDICTED: inositol oxygenase 2-like	Nicotiana sylvestris
c27725_g2_i5	gi|557523043|gb|ESR34410.1|	61.03	4e-45	hypothetical protein CISIN_1g032555mg	Citrus sinensis|Citrus clementina
c27725_g2_i2	gi|557523043|gb|ESR34410.1|	61.03	4e-45	hypothetical protein CISIN_1g032555mg	Citrus sinensis|Citrus clementina
c27725_g2_i3	gi|557523043|gb|ESR34410.1|	61.03	1e-45	hypothetical protein CISIN_1g032555mg	Citrus sinensis|Citrus clementina
c35838_g1_i1	gi|567852935|ref|XP_006419631.1|	72.29	0	hypothetical protein CICLE_v10005079mg	Citrus clementina
c38486_g1_i10	gi|508780067|gb|EOY27323.1|	70.94	1e-53	Aldolase-type TIM barrel family protein isoform 1	Theobroma cacao
c38486_g1_i13	gi|568822900|ref|XP_006465863.1|	80.92	7e-87	PREDICTED: peroxisomal (S)-2-hydroxy-acid oxidase GLO4-like	Citrus sinensis
c38486_g1_i12	gi|567868241|ref|XP_006426743.1|	73.04	6e-54	hypothetical protein CICLE_v10025922mg	Citrus clementina
c34191_g1_i1	gi|641849303|gb|KDO68178.1|	67.2	1e-116	hypothetical protein CISIN_1g009379mg	Citrus sinensis
c27282_g1_i1	gi|557537959|gb|ESR49003.1|	77.7	1e-77	hypothetical protein CICLE_v10031891mg	Citrus sinensis|Citrus clementina
c40902_g1_i2	gi|557549076|gb|ESR59705.1|	69.3	0	hypothetical protein CICLE_v10015105mg	Citrus clementina
c40902_g1_i1	gi|641847360|gb|KDO66240.1|	64.91	2e-48	hypothetical protein CISIN_1g037334mg, partial	Citrus sinensis
c33218_g1_i3	gi|568876040|ref|XP_006491094.1|	81.68	0	PREDICTED: beta-amylase 7-like isoform X2	Citrus sinensis
c36357_g1_i3	gi|568844366|ref|XP_006476060.1|	81.22	0	PREDICTED: casein kinase I isoform delta-like isoform X1	Citrus sinensis
c36357_g1_i1	gi|568844366|ref|XP_006476060.1|	81.22	0	PREDICTED: casein kinase I isoform delta-like isoform X1	Citrus sinensis
c37295_g2_i3	gi|297741509|emb|CBI32641.3|	78.17	0	unnamed protein product	Vitis vinifera
c37295_g2_i2	gi|297741509|emb|CBI32641.3|	77.9	0	unnamed protein product	Vitis vinifera
c39442_g1_i1	gi|567870621|ref|XP_006427932.1|	80.24	0	hypothetical protein CICLE_v10024737mg	Citrus sinensis|Citrus clementina
c22379_g1_i2	gi|641852024|gb|KDO70894.1|	71.13	2e-87	PREDICTED: thioredoxin-like 3-1, chloroplastic-like isoform X1	Citrus sinensis
c22379_g1_i1	gi|223525411|gb|EEF28009.1|	58.96	3e-46	electron transporter, putative	Ricinus communis
c75349_g1_i1	gi|751012457|gb|KIK54217.1|	47.37	1e-24	hypothetical protein GYMLUDRAFT_915535	Gymnopus luxurians FD-317 M1
c37275_g2_i4	gi|641845079|gb|KDO63968.1|	74.76	3e-48	hypothetical protein CISIN_1g032720mg	Citrus sinensis
c37275_g2_i7	gi|590654923|ref|XP_007033839.1|	94.81	1e-90	SNARE-like superfamily protein isoform 2	Theobroma cacao
c37275_g2_i3	gi|590654923|ref|XP_007033839.1|	94.81	1e-90	SNARE-like superfamily protein isoform 2	Theobroma cacao
c40106_g3_i1	gi|568847735|ref|XP_006477687.1|	65.45	0	PREDICTED: protein LONGIFOLIA 1-like	Citrus sinensis
c38297_g1_i1	gi|568868957|ref|XP_006487712.1|	65.58	0	PREDICTED: probable lysine-specific demethylase JMJ14-like isoform X1	Citrus sinensis
c28301_g1_i1	gi|702475611|ref|XP_010031856.1|	69.5	1e-61	PREDICTED: linoleate 13S-lipoxygenase 2-1, chloroplastic-like	Eucalyptus grandis
c30511_g1_i1	gi|255551847|ref|XP_002516969.1|	70.66	8e-121	DAG protein, chloroplast precursor, putative	Ricinus communis
c26313_g1_i1	gi|590717497|ref|XP_007050629.1|	73.29	0	Pentatricopeptide repeat (PPR) superfamily protein	Theobroma cacao
c35237_g1_i2	gi|567921282|ref|XP_006452647.1|	72.56	9e-127	hypothetical protein CICLE_v10010817mg	Citrus clementina
c35237_g1_i3	gi|567921282|ref|XP_006452647.1|	62.02	0	hypothetical protein CICLE_v10010817mg	Citrus clementina
c34295_g3_i1	gi|356502793|ref|XP_003520200.1|	90.46	6e-159	26S proteasome non-ATPase regulatory subunit 4	Glycine max|Glycine soja
c36927_g1_i1	gi|802540469|ref|XP_012076623.1|	84.36	0	hypothetical protein JCGZ_15333	Jatropha curcas
c33344_g1_i5	gi|557527288|gb|ESR38538.1|	71.43	8e-52	hypothetical protein CICLE_v10025307mg	Citrus clementina
c33344_g1_i6	gi|557527288|gb|ESR38538.1|	71.43	8e-52	hypothetical protein CICLE_v10025307mg	Citrus clementina
c33344_g1_i1	gi|557527288|gb|ESR38538.1|	71.43	8e-52	hypothetical protein CICLE_v10025307mg	Citrus clementina
c28194_g4_i1	gi|641850634|gb|KDO69506.1|	88.8	4e-74	hypothetical protein CISIN_1g004084mg	Citrus sinensis
c38018_g1_i1	gi|568877491|ref|XP_006491769.1|	44.54	2e-113	PREDICTED: uncharacterized protein LOC102618019 isoform X2	Citrus sinensis
c30197_g1_i2	gi|743880833|ref|XP_011036310.1|	72.16	1e-81	PREDICTED: RNA-binding protein 42-like	Populus euphratica
c30197_g1_i3	gi|550316697|gb|EEE99718.2|	64.53	2e-124	hypothetical protein POPTR_0019s03570g	Populus trichocarpa
c12844_g1_i1	gi|255633438|gb|ACU17077.1|	65.38	2e-13	unknown	Glycine max
c30197_g1_i1	gi|743880833|ref|XP_011036310.1|	73.14	1e-80	PREDICTED: RNA-binding protein 42-like	Populus euphratica
c30197_g1_i4	gi|550316697|gb|EEE99718.2|	75.79	8e-133	hypothetical protein POPTR_0019s03570g	Populus trichocarpa
c19044_g1_i1	gi|568833414|ref|XP_006470889.1|	65.1	0	PREDICTED: pentatricopeptide repeat-containing protein At5g13770, chloroplastic-like	Citrus sinensis
c26088_g1_i1	gi|802581240|ref|XP_012069607.1|	77.04	2e-150	hypothetical protein JCGZ_02157	Jatropha curcas
c40868_g1_i1	gi|731352365|ref|XP_010687510.1|	38.75	1e-52	PREDICTED: uncharacterized protein LOC104901618	Beta vulgaris subsp. vulgaris
c40717_g3_i1	gi|703100773|ref|XP_010097007.1|	38.89	2e-32	hypothetical protein L484_024931	Morus notabilis
c36358_g1_i1	gi|641848731|gb|KDO67607.1|	62.49	0	hypothetical protein CISIN_1g001105mg	Citrus sinensis
c32199_g1_i1	gi|568826232|ref|XP_006467477.1|	82.4	0	PREDICTED: uncharacterized protein LOC102617237 isoform X1	Citrus sinensis
c39148_g1_i1	gi|568824823|ref|XP_006466791.1|	84.36	0	hypothetical protein CICLE_v10024797mg	Citrus sinensis|Citrus clementina
c34913_g1_i5	gi|568843323|ref|XP_006475563.1|	77.24	0	PREDICTED: protein phosphatase 2C 56-like	Citrus sinensis
c33873_g1_i4	gi|296081523|emb|CBI20046.3|	95.6	1e-128	PREDICTED: protein RAE1	Vitis vinifera
c29584_g1_i1	gi|557554416|gb|ESR64430.1|	74.25	0	hypothetical protein CICLE_v10007795mg	Citrus clementina
c38912_g1_i4	gi|641848651|gb|KDO67527.1|	55.45	3e-29	hypothetical protein CISIN_1g024193mg	Citrus sinensis
c38912_g1_i3	gi|641848651|gb|KDO67527.1|	40.4	2e-25	hypothetical protein CISIN_1g024193mg	Citrus sinensis
c38912_g1_i2	gi|641848651|gb|KDO67527.1|	46.64	3e-63	hypothetical protein CISIN_1g024193mg	Citrus sinensis
c35160_g1_i1	gi|641827527|gb|KDO46707.1|	51.81	2e-105	hypothetical protein CICLE_v10005465mg	Citrus sinensis|Citrus clementina
c39145_g1_i2	gi|567858082|ref|XP_006421724.1|	80	7e-173	hypothetical protein CICLE_v10004462mg	Citrus clementina
c37565_g1_i1	gi|641814932|gb|KDO37998.1|	46.11	1e-148	hypothetical protein CISIN_1g006533mg	Citrus sinensis
c37565_g1_i2	gi|641814932|gb|KDO37998.1|	46.43	4e-151	hypothetical protein CISIN_1g006533mg	Citrus sinensis
c36406_g1_i3	gi|508715032|gb|EOY06929.1|	72.42	7e-179	Pseudouridine synthase family protein isoform 1	Theobroma cacao
c15126_g1_i1	gi|567885299|ref|XP_006435208.1|	59.46	2e-48	hypothetical protein CICLE_v10002425mg	Citrus clementina
c33930_g1_i1	gi|643719618|gb|KDP30383.1|	69.73	8e-139	PREDICTED: plastid lipid-associated protein 3, chloroplastic	Jatropha curcas
c36406_g1_i2	gi|763761604|gb|KJB28858.1|	81.88	6e-94	hypothetical protein B456_005G073000	Gossypium raimondii
c70949_g1_i1	gi|629699575|ref|XP_007815079.1|	35.92	1e-75	carboxypeptidase	Metarhizium acridum CQMa 102
c28742_g1_i3	gi|557540136|gb|ESR51180.1|	75.78	0	hypothetical protein CICLE_v10031818mg	Citrus clementina
c28742_g1_i1	gi|568861419|ref|XP_006484200.1|	76.67	6e-169	PREDICTED: monoacylglycerol lipase ABHD6-like	Citrus sinensis
c39307_g1_i2	gi|462401623|gb|EMJ07180.1|	92.86	5e-123	hypothetical protein PRUPE_ppa012138mg	Prunus persica
c39307_g1_i4	gi|728850127|gb|KHG29570.1|	93.81	7e-74	ADP-ribosylation factor 2	Gossypium arboreum
c32445_g1_i1	gi|568838480|ref|XP_006473239.1|	86.27	0	hypothetical protein CISIN_1g012451mg	Citrus sinensis
c60492_g1_i1	gi|751169771|gb|KIL55943.1|	75.52	9e-104	hypothetical protein M378DRAFT_17510	Amanita muscaria Koide BX008
c23243_g1_i1	gi|568836485|ref|XP_006472273.1|	68.12	3e-64	PREDICTED: cytochrome B5 isoform-like	Citrus sinensis
c26829_g1_i1	gi|641848147|gb|KDO67025.1|	86.45	0	hypothetical protein CISIN_1g020120mg	Citrus sinensis
c24905_g1_i1	gi|596285413|ref|XP_007225451.1|	82.61	5e-82	hypothetical protein PRUPE_ppa000320mg	Prunus persica
c31692_g1_i2	gi|802552508|ref|XP_012064968.1|	86.12	0	PREDICTED: monofunctional riboflavin biosynthesis protein RIBA 3, chloroplastic isoform X2	Jatropha curcas
c31692_g1_i1	gi|641854170|gb|KDO72978.1|	78.4	0	hypothetical protein CISIN_1g009309mg	Citrus sinensis
c54096_g1_i1	gi|449015858|dbj|BAM79260.1|	40.2	7e-12	fusion protein of phosphoribosylaminoimidazole carboxylase and phosphoribosylaminoimidazole-succinocarboxamide synthase, chloroplast or mitochondrial precursor	Cyanidioschyzon merolae strain 10D
c35742_g1_i1	gi|567859596|ref|XP_006422452.1|	85.19	0	hypothetical protein CICLE_v10028324mg	Citrus sinensis|Citrus clementina
c22492_g1_i1	gi|255584858|ref|XP_002533145.1|	80.53	0	trehalose-6-phosphate synthase, putative	Ricinus communis
c24309_g1_i1	gi|763791765|gb|KJB58761.1|	91.34	2e-80	PREDICTED: uncharacterized protein LOC105770926 isoform X2	Gossypium raimondii
c27638_g1_i1	gi|566149454|ref|XP_006369132.1|	78.02	0	hypothetical protein POPTR_0001s16780g	Populus trichocarpa
c14078_g1_i1	gi|568878558|ref|XP_006492256.1|	48.66	1e-69	PREDICTED: uncharacterized protein LOC102631122	Citrus sinensis
c14078_g1_i2	gi|568878558|ref|XP_006492256.1|	49.63	1e-76	PREDICTED: uncharacterized protein LOC102631122	Citrus sinensis
c14078_g1_i3	gi|568878558|ref|XP_006492256.1|	50.49	4e-54	PREDICTED: uncharacterized protein LOC102631122	Citrus sinensis
c14078_g1_i4	gi|568878558|ref|XP_006492256.1|	50.49	4e-54	PREDICTED: uncharacterized protein LOC102631122	Citrus sinensis
c38895_g2_i1	gi|567910533|ref|XP_006447580.1|	85.29	0	hypothetical protein CICLE_v10014842mg	Citrus sinensis|Citrus clementina
c40366_g1_i7	gi|571447017|ref|XP_006577254.1|	83.86	0	PREDICTED: amino acid aminotransferase isoform X2	Glycine max
c40366_g1_i6	gi|508719524|gb|EOY11421.1|	80.38	4e-113	D-aminoacid aminotransferase-like PLP-dependent enzymes superfamily protein isoform 2	Theobroma cacao
c40366_g1_i4	gi|568835674|ref|XP_006471888.1|	81.13	0	PREDICTED: LOW QUALITY PROTEIN: branched-chain-amino-acid aminotransferase-like protein 1-like	Citrus sinensis
c40366_g1_i3	gi|645222527|ref|XP_008218204.1|	81.06	0	PREDICTED: branched-chain-amino-acid aminotransferase-like protein 1	Prunus mume
c15694_g1_i2	gi|568832362|ref|XP_006470404.1|	69.14	5e-133	hypothetical protein CISIN_1g038674mg	Citrus sinensis
c40648_g3_i1	gi|223539945|gb|EEF41523.1|	71.93	2e-108	hypothetical protein RCOM_0688330	Ricinus communis
c40648_g3_i3	gi|557538035|gb|ESR49079.1|	71.3	6e-103	hypothetical protein CICLE_v10032052mg	Citrus clementina
c40648_g3_i4	gi|223539945|gb|EEF41523.1|	76.19	0	hypothetical protein RCOM_0688330	Ricinus communis
c40471_g1_i1	gi|641849781|gb|KDO68655.1|	69.69	0	PREDICTED: myosin-10-like	Citrus sinensis|Citrus clementina
c32177_g1_i1	gi|568834862|ref|XP_006471510.1|	75.57	0	hypothetical protein CICLE_v10000514mg	Citrus sinensis|Citrus clementina
c29835_g2_i1	gi|641859552|gb|KDO78242.1|	82.73	3e-64	hypothetical protein CISIN_1g015962mg	Citrus sinensis
c21704_g1_i1	gi|802795651|ref|XP_012092560.1|	76.19	0	hypothetical protein JCGZ_05301	Jatropha curcas
c24474_g1_i1	gi|470118874|ref|XP_004295546.1|	68.09	1e-10	PREDICTED: uncharacterized protein LOC101298985	Fragaria vesca subsp. vesca
c39735_g1_i1	gi|743903801|ref|XP_011045257.1|	56.6	8e-68	PREDICTED: uncharacterized protein LOC105140217	Populus euphratica
c22785_g1_i1	gi|568854455|ref|XP_006480841.1|	81.14	0	PREDICTED: uncharacterized protein At2g37660, chloroplastic-like	Citrus sinensis
c36970_g2_i1	gi|645241448|ref|XP_008227082.1|	70.25	6e-57	PREDICTED: uncharacterized protein LOC103326616	Prunus mume
c38990_g1_i2	gi|700208462|gb|KGN63558.1|	91.4	0	PREDICTED: cell division cycle protein 48 homolog	Cucumis sativus
c36395_g1_i1	gi|568862785|ref|XP_006484854.1|	46.21	1e-148	PREDICTED: uncharacterized protein LOC102628559 isoform X1	Citrus sinensis
c36395_g1_i2	gi|568862785|ref|XP_006484854.1|	44.54	0	PREDICTED: uncharacterized protein LOC102628559 isoform X1	Citrus sinensis
c4285_g1_i1	gi|197717740|gb|ACH72686.1|	87.81	0	calreticulin	Nicotiana tabacum
c28375_g1_i1	gi|508776195|gb|EOY23451.1|	34	4e-48	Uncharacterized protein isoform 1	Theobroma cacao
c36030_g1_i1	gi|823253763|ref|XP_012459520.1|	78.42	0	hypothetical protein B456_012G059900	Gossypium raimondii
c41985_g1_i1	gi|323453584|gb|EGB09455.1|	77.69	1e-71	hypothetical protein AURANDRAFT_24204	Aureococcus anophagefferens
c38333_g1_i8	gi|565361234|ref|XP_006347362.1|	89.67	1e-167	PREDICTED: putative 3,4-dihydroxy-2-butanone kinase-like	Solanum tuberosum
c31811_g1_i1	gi|590586689|ref|XP_007015774.1|	63.79	9e-67	Pollen Ole e 1 allergen and extensin family protein, putative	Theobroma cacao
c38333_g1_i6	gi|565361234|ref|XP_006347362.1|	89.67	1e-167	PREDICTED: putative 3,4-dihydroxy-2-butanone kinase-like	Solanum tuberosum
c38333_g1_i7	gi|508774268|gb|EOY21524.1|	87.98	0	3,4-dihydroxy-2-butanone kinase, putative	Theobroma cacao
c38333_g1_i4	gi|508774268|gb|EOY21524.1|	87.33	0	3,4-dihydroxy-2-butanone kinase, putative	Theobroma cacao
c38333_g1_i5	gi|763762972|gb|KJB30226.1|	81	2e-51	hypothetical protein B456_005G134000	Gossypium raimondii
c38333_g1_i3	gi|508774268|gb|EOY21524.1|	87.52	0	3,4-dihydroxy-2-butanone kinase, putative	Theobroma cacao
c27795_g1_i2	gi|743793106|ref|XP_011046271.1|	60.92	0	PREDICTED: beta-galactosidase 13-like	Populus euphratica
c27795_g1_i1	gi|508705783|gb|EOX97679.1|	64.51	2e-136	Beta-galactosidase 14 isoform 2	Theobroma cacao
c27643_g1_i2	gi|568844818|ref|XP_006476279.1|	87.16	0	PREDICTED: protein GPR107-like	Citrus sinensis
c27643_g1_i1	gi|568844818|ref|XP_006476279.1|	87.16	0	PREDICTED: protein GPR107-like	Citrus sinensis
c37819_g1_i1	gi|462411438|gb|EMJ16487.1|	62.58	0	hypothetical protein PRUPE_ppa004954mg	Prunus persica
c60687_g1_i1	gi|641819137|gb|KDO39574.1|	37.23	8e-15	hypothetical protein CISIN_1g0083242mg, partial	Citrus sinensis
c17060_g1_i1	gi|641827329|gb|KDO46515.1|	60.15	1e-43	hypothetical protein CISIN_1g041618mg	Citrus sinensis
c35771_g2_i1	gi|641821757|gb|KDO41385.1|	94.74	0	PREDICTED: prohibitin-3, mitochondrial-like	Citrus sinensis
c21664_g1_i1	gi|641832644|gb|KDO51674.1|	75.22	1e-105	hypothetical protein CISIN_1g027087mg	Citrus sinensis
c1288_g1_i1	gi|641862991|gb|KDO81678.1|	70.29	1e-78	hypothetical protein CISIN_1g0221612mg	Citrus sinensis
c78097_g1_i1	gi|643733944|gb|KDP40787.1|	63.78	1e-71	PREDICTED: protein STU1-like	Jatropha curcas
c36806_g2_i1	gi|567872937|ref|XP_006429058.1|	66.25	0	hypothetical protein CICLE_v10011054mg	Citrus clementina
c29182_g1_i1	gi|568823064|ref|XP_006465942.1|	84.35	0	PREDICTED: protein Brevis radix-like 2-like isoform X3	Citrus sinensis
c22607_g1_i1	gi|557525471|gb|ESR36777.1|	77	2e-50	hypothetical protein CICLE_v10029871mg	Citrus clementina
c8956_g1_i1	gi|255563194|ref|XP_002522600.1|	64.79	2e-59	conserved hypothetical protein	Ricinus communis
c33328_g1_i1	gi|557540269|gb|ESR51313.1|	79.46	0	hypothetical protein CICLE_v10030762mg	Citrus clementina
c74170_g1_i1	gi|682305015|gb|KFY15389.1|	42.86	2e-08	hypothetical protein V491_05695	Pseudogymnoascus pannorum VKM F-3775
c54252_g1_i1	gi|73622869|gb|AAZ78473.1|	86.23	4e-81	elongation factor 1-alpha, partial	Targionia fabianae
c40470_g1_i4	gi|641852921|gb|KDO71780.1|	82.38	0	hypothetical protein CISIN_1g001178mg	Citrus sinensis
c11193_g1_i1	gi|763782065|gb|KJB49136.1|	75.62	1e-127	PREDICTED: ATP synthase subunit O, mitochondrial	Gossypium raimondii
c29403_g1_i4	gi|508778833|gb|EOY26089.1|	82.33	1e-138	ALA-interacting subunit 1	Theobroma cacao
c32956_g1_i1	gi|568824530|ref|XP_006466650.1|	76.84	1e-35	hypothetical protein CICLE_v10026010mg	Citrus sinensis|Citrus clementina
c37440_g1_i4	gi|568821624|ref|XP_006465254.1|	86.93	0	PREDICTED: rae1-like protein At1g80670-like isoform X1	Citrus sinensis
c32956_g1_i2	gi|568824530|ref|XP_006466650.1|	73.24	4e-162	hypothetical protein CICLE_v10026010mg	Citrus sinensis|Citrus clementina
c30492_g1_i2	gi|567856866|ref|XP_006421116.1|	69.49	2e-167	hypothetical protein CICLE_v10005245mg	Citrus clementina
c30492_g1_i3	gi|567856866|ref|XP_006421116.1|	68.85	2e-117	hypothetical protein CICLE_v10005245mg	Citrus clementina
c30492_g1_i1	gi|567856866|ref|XP_006421116.1|	66.67	1e-158	hypothetical protein CICLE_v10005245mg	Citrus clementina
c27577_g1_i1	gi|567911797|ref|XP_006448212.1|	65.59	0	hypothetical protein CICLE_v10014119mg	Citrus clementina
c39432_g1_i2	gi|380862984|gb|AFF18785.1|	72.81	1e-47	NADP-specific isocitrate dehydrogenase, partial	Dimocarpus longan
c36122_g1_i1	gi|802536813|ref|XP_012082557.1|	78.58	0	PREDICTED: probable starch synthase 4, chloroplastic/amyloplastic isoform X2	Jatropha curcas
c27633_g1_i1	gi|802608548|ref|XP_012074088.1|	84.09	1e-74	PREDICTED: probable xyloglucan endotransglucosylase/hydrolase protein 23	Jatropha curcas
c23891_g1_i2	gi|720035115|ref|XP_010266934.1|	74.38	2e-108	PREDICTED: protein GDAP2 homolog	Nelumbo nucifera
c37108_g1_i2	gi|568864427|ref|XP_006485600.1|	72.82	0	PREDICTED: uncharacterized protein LOC102619728	Citrus sinensis
c37108_g1_i1	gi|568864427|ref|XP_006485600.1|	72.82	0	PREDICTED: uncharacterized protein LOC102619728	Citrus sinensis
c39346_g4_i2	gi|657996200|ref|XP_008390463.1|	52.23	4e-71	PREDICTED: putative ribonuclease H protein At1g65750	Malus domestica
c30415_g1_i1	gi|747095422|ref|XP_011095586.1|	82.35	6e-55	PREDICTED: peptidyl-prolyl cis-trans isomerase FKBP16-1, chloroplastic	Sesamum indicum
c32516_g1_i1	gi|567854581|ref|XP_006420410.1|	83.73	0	hypothetical protein CICLE_v10004812mg	Citrus clementina
c30253_g1_i1	gi|641858400|gb|KDO77122.1|	78.25	0	hypothetical protein CISIN_1g011145mg	Citrus sinensis
c81577_g1_i1	gi|567961974|gb|ETK87508.1|	28.68	5e-08	hypothetical protein, variant	Phytophthora parasitica|Phytophthora parasitica P1569
c28809_g1_i1	gi|731429085|ref|XP_002285061.2|	63.21	0	PREDICTED: cytochrome P450 81E8-like	Vitis vinifera
c36649_g2_i1	gi|224057357|ref|XP_002299215.1|	67.74	1e-152	annexin 4 family protein	Populus trichocarpa
c29214_g1_i2	gi|703147778|ref|XP_010109173.1|	82.04	0	WD repeat domain phosphoinositide-interacting protein 3	Morus notabilis
c37650_g1_i3	gi|359481698|ref|XP_002277149.2|	68.37	0	PREDICTED: uncharacterized protein At1g04910	Vitis vinifera
c37650_g1_i2	gi|643710299|gb|KDP24506.1|	75.4	0	PREDICTED: fructokinase-like 1, chloroplastic	Jatropha curcas
c37650_g1_i1	gi|643710299|gb|KDP24506.1|	75.4	0	PREDICTED: fructokinase-like 1, chloroplastic	Jatropha curcas
c37650_g1_i6	gi|643710298|gb|KDP24505.1|	68.41	0	hypothetical protein JCGZ_25069	Jatropha curcas
c37650_g1_i5	gi|645220334|ref|XP_008239791.1|	66.78	0	PREDICTED: uncharacterized protein At1g04910-like	Prunus mume
c27121_g1_i1	gi|643724302|gb|KDP33503.1|	87.22	0	PREDICTED: probable protein phosphatase 2C 60	Jatropha curcas
c27121_g1_i4	gi|643724302|gb|KDP33503.1|	86.94	0	PREDICTED: probable protein phosphatase 2C 60	Jatropha curcas
c35248_g1_i2	gi|641840294|gb|KDO59216.1|	82.12	2e-100	PREDICTED: protein transport protein SFT2-like	Citrus sinensis
c35248_g1_i3	gi|641840294|gb|KDO59216.1|	82.63	1e-133	PREDICTED: protein transport protein SFT2-like	Citrus sinensis
c35248_g1_i1	gi|641840294|gb|KDO59216.1|	82.12	2e-100	PREDICTED: protein transport protein SFT2-like	Citrus sinensis
c31942_g1_i2	gi|568845404|ref|XP_006476563.1|	71.52	1e-66	PREDICTED: uncharacterized protein LOC102607238 isoform X1	Citrus sinensis
c31942_g1_i1	gi|823144003|ref|XP_012471819.1|	56.56	3e-34	PREDICTED: uncharacterized protein LOC105789125 isoform X2	Gossypium raimondii
c37680_g1_i1	gi|557555857|gb|ESR65871.1|	79.21	0	hypothetical protein CICLE_v10007740mg	Citrus clementina
c32315_g1_i1	gi|641864268|gb|KDO82954.1|	41.54	4e-94	hypothetical protein CISIN_1g038013mg	Citrus sinensis
c27130_g2_i1	gi|729340010|ref|XP_010539742.1|	71.64	2e-99	PREDICTED: UPF0047 protein C4A8.02c	Tarenaya hassleriana
c33780_g1_i1	gi|567913427|ref|XP_006449027.1|	73.37	1e-155	hypothetical protein CICLE_v10016002mg	Citrus clementina
c51117_g1_i1	gi|302894583|ref|XP_003046172.1|	100	5e-60	predicted protein	Nectria haematococca mpVI 77-13-4
c40855_g1_i4	gi|641850869|gb|KDO69741.1|	63.65	0	hypothetical protein CISIN_1g000335mg	Citrus sinensis
c38941_g1_i2	gi|659113771|ref|XP_008456746.1|	82.59	4e-133	PREDICTED: UDP-galactose transporter 2-like	Cucumis melo
c38941_g1_i1	gi|508724923|gb|EOY16820.1|	84.13	0	Nucleotide-sugar transporter family protein isoform 1	Theobroma cacao
c35596_g1_i3	gi|557539452|gb|ESR50496.1|	68.87	6e-131	hypothetical protein CICLE_v10031584mg	Citrus clementina
c35596_g1_i4	gi|641827431|gb|KDO46614.1|	65.98	9e-45	hypothetical protein CISIN_1g032179mg	Citrus sinensis
c31788_g1_i1	gi|568879705|ref|XP_006492786.1|	76.12	0	PREDICTED: pentatricopeptide repeat-containing protein At3g53170-like	Citrus sinensis
c23536_g1_i1	gi|590621627|ref|XP_007024830.1|	40.86	2e-14	Uncharacterized protein isoform 1	Theobroma cacao
c39301_g3_i1	gi|16903144|gb|AAL30426.1|AF435089_1	72.78	0	beta-1,3-glucanase	Prunus persica
c34809_g1_i1	gi|568849550|ref|XP_006478513.1|	88.72	0	PREDICTED: methylenetetrahydrofolate reductase 2-like	Citrus sinensis
c30541_g1_i1	gi|568831399|ref|XP_006469955.1|	79.94	0	hypothetical protein CICLE_v10015882mg	Citrus sinensis|Citrus clementina
c19927_g1_i1	gi|567899666|ref|XP_006442321.1|	67.05	0	hypothetical protein CICLE_v10019120mg	Citrus clementina
c14082_g1_i1	gi|568857960|ref|XP_006482531.1|	82.7	0	PREDICTED: probable receptor-like protein kinase At5g15080-like isoform X4	Citrus sinensis
c40744_g1_i1	gi|557528224|gb|ESR39474.1|	70.14	0	hypothetical protein CICLE_v10025074mg	Citrus clementina
c38996_g3_i4	gi|731398295|ref|XP_002264264.3|	45.62	3e-31	PREDICTED: F-box/LRR-repeat protein At3g48880-like	Vitis vinifera
c25445_g1_i1	gi|553114|gb|AAA34099.1|	90.09	0	plasma membrane H+ ATPase, partial	Nicotiana plumbaginifolia
c25445_g1_i2	gi|553114|gb|AAA34099.1|	90.09	0	plasma membrane H+ ATPase, partial	Nicotiana plumbaginifolia
c39142_g2_i2	gi|568849791|ref|XP_006478623.1|	83.67	4e-56	PREDICTED: uncharacterized protein LOC102616298 isoform X2	Citrus sinensis
c39142_g2_i3	gi|641845142|gb|KDO64031.1|	65.43	2e-117	hypothetical protein CISIN_1g037907mg	Citrus sinensis
c39142_g2_i1	gi|567900664|ref|XP_006442820.1|	66.04	1e-118	hypothetical protein CICLE_v10021736mg	Citrus clementina
c39660_g1_i1	gi|763804290|gb|KJB71228.1|	75.97	0	hypothetical protein B456_011G111900	Gossypium raimondii
c36598_g1_i1	gi|462422630|gb|EMJ26893.1|	67.5	0	hypothetical protein PRUPE_ppa006322mg	Prunus persica
c39660_g1_i3	gi|763804290|gb|KJB71228.1|	75.97	0	hypothetical protein B456_011G111900	Gossypium raimondii
c34769_g1_i1	gi|641842130|gb|KDO61038.1|	65.82	0	hypothetical protein CISIN_1g010261mg	Citrus sinensis
c50685_g1_i1	gi|168003323|ref|XP_001754362.1|	78.18	3e-58	predicted protein	Physcomitrella patens
c30251_g1_i1	gi|557541577|gb|ESR52555.1|	69.43	1e-151	hypothetical protein CICLE_v10021394mg	Citrus clementina
c20901_g1_i1	gi|297734978|emb|CBI17340.3|	61.82	1e-123	unnamed protein product	Vitis vinifera
c31083_g1_i1	gi|508782142|gb|EOY29398.1|	89.59	0	Uncharacterized protein isoform 1	Theobroma cacao
c36834_g1_i1	gi|568849591|ref|XP_006478533.1|	68.42	0	PREDICTED: DEAD-box ATP-dependent RNA helicase 50-like	Citrus sinensis
c39593_g1_i1	gi|590646192|ref|XP_007031554.1|	77.89	0	Raffinose synthase family protein	Theobroma cacao
c19615_g1_i1	gi|694400678|ref|XP_009375423.1|	50.75	8e-28	PREDICTED: dof zinc finger protein DOF2.5-like isoform X2	Pyrus x bretschneideri
c37617_g1_i1	gi|508784980|gb|EOY32236.1|	91.94	0	TCP-1/cpn60 chaperonin family protein	Theobroma cacao
c39516_g5_i1	gi|508713336|gb|EOY05233.1|	76.67	4e-63	Ribonuclease P family protein / Rpp14 family protein isoform 1	Theobroma cacao
c39516_g5_i2	gi|508713336|gb|EOY05233.1|	84.42	1e-95	Ribonuclease P family protein / Rpp14 family protein isoform 1	Theobroma cacao
c32030_g1_i1	gi|567876581|ref|XP_006430880.1|	53.94	4e-142	hypothetical protein CICLE_v10011818mg	Citrus clementina
c32030_g1_i2	gi|567876581|ref|XP_006430880.1|	53.94	5e-142	hypothetical protein CICLE_v10011818mg	Citrus clementina
c38174_g1_i2	gi|641842657|gb|KDO61561.1|	81.88	0	hypothetical protein CISIN_1g001264mg	Citrus sinensis
c38555_g1_i1	gi|223533953|gb|EEF35675.1|	84.62	9e-110	hypothetical protein RCOM_0847310	Ricinus communis
c24353_g1_i1	gi|590622663|ref|XP_007025110.1|	84.23	9e-166	NAD(P)-binding Rossmann-fold superfamily protein	Theobroma cacao
c30307_g1_i1	gi|567920022|ref|XP_006452017.1|	85.91	0	PREDICTED: ubiquitin carboxyl-terminal hydrolase 14-like	Citrus sinensis|Citrus clementina
c31471_g1_i1	gi|551678535|ref|XP_005842020.1|	54.95	4e-103	hypothetical protein GUITHDRAFT_63227	Guillardia theta CCMP2712
c21068_g1_i1	gi|719982973|ref|XP_010250624.1|	92.66	5e-174	PREDICTED: 60S ribosomal protein L7a	Nelumbo nucifera
c30812_g1_i1	gi|763759634|gb|KJB26965.1|	46.71	1e-43	PREDICTED: SKP1-like protein 14	Gossypium raimondii
c25925_g1_i3	gi|568853265|ref|XP_006480284.1|	65.08	2e-17	PREDICTED: zinc finger CCCH domain-containing protein 3-like isoform X3	Citrus sinensis|Citrus clementina
c25925_g1_i2	gi|568853265|ref|XP_006480284.1|	71.61	3e-73	PREDICTED: zinc finger CCCH domain-containing protein 3-like isoform X3	Citrus sinensis|Citrus clementina
c29373_g1_i1	gi|255553937|ref|XP_002518009.1|	39.53	5e-17	conserved hypothetical protein	Ricinus communis
c72028_g1_i1	gi|875279374|gb|KMU73212.1|	56.25	2e-09	hypothetical protein CISG_03472	Coccidioides immitis RMSCC 3703
c31827_g1_i1	gi|568838580|ref|XP_006473288.1|	62.92	0	PREDICTED: uncharacterized protein LOC102626675	Citrus sinensis
c40381_g1_i13	gi|641864823|gb|KDO83508.1|	87.14	1e-136	hypothetical protein CISIN_1g0101501mg, partial	Citrus sinensis
c73566_g1_i1	gi|660969506|gb|KEP53402.1|	37.62	4e-12	UTP-glucose-1-phosphate uridylyltransferase	Rhizoctonia solani 123E|Rhizoctonia solani AG-3 Rhs1AP
c29998_g1_i2	gi|357476777|ref|XP_003608674.1|	49.05	2e-59	DUF1639 family protein	Medicago truncatula
c32203_g1_i1	gi|568844918|ref|XP_006476327.1|	62.18	0	PREDICTED: WD repeat-containing protein YMR102C-like isoform X1	Citrus sinensis
c40628_g1_i1	gi|567877393|ref|XP_006431286.1|	51.17	0	hypothetical protein CICLE_v10010896mg	Citrus clementina
c29369_g1_i4	gi|223539358|gb|EEF40949.1|	68.13	2e-77	LOB domain-containing protein, putative	Ricinus communis
c27342_g1_i3	gi|358364703|gb|AEU08959.1|	73.12	1e-117	APETALA1-like protein, partial	Litchi chinensis
c36267_g1_i2	gi|557521484|gb|ESR32851.1|	46.15	0	hypothetical protein CICLE_v10004297mg	Citrus clementina
c37481_g1_i1	gi|568876403|ref|XP_006491269.1|	66.89	0	PREDICTED: histone-lysine N-methyltransferase ATX5-like isoform X1	Citrus sinensis
c39687_g1_i1	gi|255677099|dbj|BAH93551.1|	43.04	1e-49	Os06g0517450, partial	Oryza sativa Japonica Group
c33387_g1_i1	gi|568857511|ref|XP_006482309.1|	76.49	0	PREDICTED: isoprenylcysteine alpha-carbonyl methylesterase ICME-like	Citrus sinensis
c31052_g1_i1	gi|224083679|ref|XP_002307084.1|	97.58	7e-148	PREDICTED: ras-related protein RABH1e	Populus trichocarpa|Populus euphratica
c7378_g1_i1	gi|641864237|gb|KDO82923.1|	54.04	9e-84	hypothetical protein CISIN_1g046396mg	Citrus sinensis
c29422_g1_i1	gi|568883186|ref|XP_006494366.1|	83.21	0	PREDICTED: ATP phosphoribosyltransferase 2, chloroplastic-like	Citrus sinensis
c23190_g1_i1	gi|568824805|ref|XP_006466784.1|	93.83	0	hypothetical protein CICLE_v10025149mg	Citrus sinensis|Citrus clementina
c41528_g1_i1	gi|255563038|ref|XP_002522523.1|	66.67	1e-49	Peroxidase 19 precursor, putative	Ricinus communis
c32039_g2_i1	gi|255579743|ref|XP_002530710.1|	85.19	0	bifunctional purine biosynthesis protein, putative	Ricinus communis
c31640_g2_i1	gi|568840182|ref|XP_006474050.1|	71.1	0	PREDICTED: QWRF motif-containing protein 8-like isoform X2	Citrus sinensis
c51008_g1_i1	gi|568855596|ref|XP_006481389.1|	55.06	1e-57	PREDICTED: probable LRR receptor-like serine/threonine-protein kinase At3g47570-like	Citrus sinensis
c26712_g2_i1	gi|802627228|ref|XP_012076604.1|	79.8	4e-118	hypothetical protein JCGZ_07187	Jatropha curcas
c36704_g1_i6	gi|802649899|ref|XP_012079960.1|	92.34	2e-149	PREDICTED: serine/threonine-protein kinase AFC2 isoform X3	Jatropha curcas
c36704_g1_i7	gi|223550416|gb|EEF51903.1|	92.24	1e-148	afc, putative	Ricinus communis
c36704_g1_i4	gi|802649801|ref|XP_012079958.1|	91.22	0	hypothetical protein JCGZ_11387	Jatropha curcas
c36704_g1_i5	gi|223550416|gb|EEF51903.1|	92.24	1e-148	afc, putative	Ricinus communis
c36704_g1_i2	gi|557542213|gb|ESR53191.1|	86.79	3e-97	hypothetical protein CICLE_v10020223mg	Citrus clementina
c36704_g1_i3	gi|802649899|ref|XP_012079960.1|	92.34	2e-149	PREDICTED: serine/threonine-protein kinase AFC2 isoform X3	Jatropha curcas
c36704_g1_i1	gi|557542213|gb|ESR53191.1|	88.07	3e-112	hypothetical protein CICLE_v10020223mg	Citrus clementina
c36655_g3_i1	gi|587943990|gb|EXC30496.1|	87.63	3e-122	Triosephosphate isomerase	Morus notabilis
c27065_g2_i1	gi|641848584|gb|KDO67461.1|	52.94	1e-30	hypothetical protein CICLE_v10008930mg	Citrus sinensis|Citrus clementina
c38148_g1_i1	gi|567890633|ref|XP_006437837.1|	69.16	0	hypothetical protein CICLE_v10031430mg	Citrus clementina
c39634_g1_i1	gi|568846156|ref|XP_006476923.1|	52.22	0	PREDICTED: uncharacterized protein LOC102608617 isoform X1	Citrus sinensis
c25982_g1_i2	gi|567867767|ref|XP_006426506.1|	86.41	0	hypothetical protein CICLE_v10024961mg	Citrus clementina
c37090_g3_i5	gi|641833883|gb|KDO52888.1|	46.35	8e-96	hypothetical protein CISIN_1g017024mg	Citrus sinensis
c25982_g1_i1	gi|567867767|ref|XP_006426506.1|	86.41	0	hypothetical protein CICLE_v10024961mg	Citrus clementina
c15677_g1_i1	gi|568853592|ref|XP_006480435.1|	90.1	0	hypothetical protein CICLE_v10011861mg	Citrus sinensis|Citrus clementina
c28357_g1_i1	gi|802570143|ref|XP_012068020.1|	75.88	1e-87	hypothetical protein JCGZ_15891	Jatropha curcas
c24768_g1_i1	gi|557535988|gb|ESR47106.1|	80.04	0	hypothetical protein CICLE_v10000370mg	Citrus clementina
c33173_g1_i1	gi|823140932|ref|XP_012470291.1|	85.08	0	PREDICTED: carbamoyl-phosphate synthase small chain, chloroplastic-like isoform X2	Gossypium raimondii
c30342_g1_i1	gi|557525401|gb|ESR36707.1|	50.39	4e-28	hypothetical protein CICLE_v10029261mg	Citrus sinensis|Citrus clementina
c30342_g1_i4	gi|557525401|gb|ESR36707.1|	50.39	2e-28	hypothetical protein CICLE_v10029261mg	Citrus sinensis|Citrus clementina
c30342_g1_i5	gi|557525401|gb|ESR36707.1|	50.39	4e-28	hypothetical protein CICLE_v10029261mg	Citrus sinensis|Citrus clementina
c13427_g1_i1	gi|604342686|gb|EYU41710.1|	82.5	3e-89	hypothetical protein MIMGU_mgv1a022248mg, partial	Erythranthe guttata
c1983_g1_i1	gi|567877767|ref|XP_006431442.1|	79.23	0	hypothetical protein CICLE_v10000419mg	Citrus clementina
c39418_g1_i1	gi|462412644|gb|EMJ17693.1|	38.78	7e-12	hypothetical protein PRUPE_ppa025352mg	Prunus persica
c40905_g1_i3	gi|568819323|ref|XP_006464205.1|	50.79	4e-127	PREDICTED: putative disease resistance protein RGA3-like isoform X2	Citrus sinensis
c40905_g1_i4	gi|568819323|ref|XP_006464205.1|	45.78	0	PREDICTED: putative disease resistance protein RGA3-like isoform X2	Citrus sinensis
c40905_g1_i5	gi|641819182|gb|KDO39602.1|	48.95	1e-41	hypothetical protein CISIN_1g042336mg	Citrus sinensis
c34921_g1_i2	gi|568877976|ref|XP_006491993.1|	71.26	0	PREDICTED: nephrocystin-3-like	Citrus sinensis
c40905_g1_i8	gi|568882868|ref|XP_006494227.1|	48.17	0	PREDICTED: putative disease resistance protein RGA3-like	Citrus sinensis
c34369_g1_i2	gi|658004564|ref|XP_008337406.1|	90.7	3e-79	PREDICTED: LOW QUALITY PROTEIN: NADH-cytochrome b5 reductase-like protein	Malus domestica
c40098_g1_i1	gi|567910917|ref|XP_006447772.1|	71.32	0	hypothetical protein CICLE_v10018243mg	Citrus clementina
c34842_g1_i1	gi|508704157|gb|EOX96053.1|	81.48	0	Digalactosyl diacylglycerol deficient 2 isoform 1	Theobroma cacao
c40728_g1_i7	gi|568843704|ref|XP_006475739.1|	74.42	0	PREDICTED: nudix hydrolase 20, chloroplastic-like	Citrus sinensis
c40728_g1_i6	gi|568843704|ref|XP_006475739.1|	72.09	0	PREDICTED: nudix hydrolase 20, chloroplastic-like	Citrus sinensis
c40728_g1_i1	gi|568843704|ref|XP_006475739.1|	73.9	0	PREDICTED: nudix hydrolase 20, chloroplastic-like	Citrus sinensis
c40728_g1_i3	gi|568843704|ref|XP_006475739.1|	79.61	1e-83	PREDICTED: nudix hydrolase 20, chloroplastic-like	Citrus sinensis
c15112_g1_i1	gi|641830757|gb|KDO49836.1|	89	0	hypothetical protein CISIN_1g013595mg	Citrus sinensis
c26845_g1_i1	gi|568825897|ref|XP_006467313.1|	63.1	2e-56	hypothetical protein CISIN_1g023563mg	Citrus sinensis
c22714_g1_i1	gi|567912383|ref|XP_006448505.1|	74.37	2e-162	hypothetical protein CICLE_v10015943mg	Citrus clementina
c26845_g1_i3	gi|568825897|ref|XP_006467313.1|	63.8	2e-55	hypothetical protein CISIN_1g023563mg	Citrus sinensis
c26845_g1_i2	gi|568825897|ref|XP_006467313.1|	63.1	2e-56	hypothetical protein CISIN_1g023563mg	Citrus sinensis
c39181_g1_i4	gi|641852809|gb|KDO71668.1|	77.9	0	hypothetical protein CISIN_1g002645mg	Citrus sinensis
c27776_g1_i2	gi|641826870|gb|KDO46078.1|	85.81	0	hypothetical protein CISIN_1g013756mg	Citrus sinensis
c27776_g1_i1	gi|567893029|ref|XP_006439035.1|	88.56	0	PREDICTED: uncharacterized protein LOC102626711	Citrus sinensis|Citrus clementina
c31131_g1_i1	gi|645229370|ref|XP_008221435.1|	65.84	1e-104	PREDICTED: putative cysteine-rich receptor-like protein kinase 35	Prunus mume
c39181_g1_i1	gi|641852810|gb|KDO71669.1|	76.29	0	hypothetical protein CISIN_1g002645mg	Citrus sinensis
c39181_g1_i2	gi|641852810|gb|KDO71669.1|	76.29	0	hypothetical protein CISIN_1g002645mg	Citrus sinensis
c39181_g1_i3	gi|641852810|gb|KDO71669.1|	76.29	0	hypothetical protein CISIN_1g002645mg	Citrus sinensis
c38666_g1_i1	gi|568869203|ref|XP_006487818.1|	78.19	0	PREDICTED: probable carboxylesterase 15-like	Citrus sinensis
c40045_g1_i1	gi|641816710|gb|KDO38545.1|	63.09	4e-54	hypothetical protein CISIN_1g0066572mg, partial	Citrus sinensis
c28101_g1_i1	gi|223525199|gb|EEF27891.1|	68.34	0	protein with unknown function	Ricinus communis
c30038_g1_i2	gi|743834294|ref|XP_011024749.1|	76.56	6e-62	PREDICTED: uric acid degradation bifunctional protein TTL isoform X1	Populus euphratica
c30038_g1_i3	gi|568819596|ref|XP_006464335.1|	75.73	6e-111	hypothetical protein CISIN_1g020289mg	Citrus sinensis
c30038_g1_i1	gi|743834294|ref|XP_011024749.1|	76.56	6e-62	PREDICTED: uric acid degradation bifunctional protein TTL isoform X1	Populus euphratica
c30038_g1_i4	gi|359483124|ref|XP_003632908.1|	72.59	0	PREDICTED: uric acid degradation bifunctional protein TTL isoform X1	Vitis vinifera
c39184_g1_i1	gi|802551511|ref|XP_012064839.1|	79.14	0	hypothetical protein JCGZ_05532	Jatropha curcas
c25656_g1_i1	gi|568844898|ref|XP_006476317.1|	83.51	0	PREDICTED: FAS-associated factor 2-B-like	Citrus sinensis
c55807_g1_i1	gi|568844978|ref|XP_006476357.1|	69.94	4e-71	PREDICTED: RNA polymerase II transcriptional coactivator KELP-like	Citrus sinensis
c13946_g1_i1	gi|147840891|emb|CAN66505.1|	80.08	1e-126	hypothetical protein VITISV_035498	Vitis vinifera
c21643_g1_i1	gi|641841561|gb|KDO60473.1|	89.58	0	hypothetical protein CICLE_v10021043mg	Citrus sinensis|Citrus clementina
c37193_g1_i1	gi|700589600|gb|AIU41632.1|	90.76	0	ABC transporter family protein	Hevea brasiliensis
c33697_g1_i1	gi|802570115|ref|XP_012068004.1|	58.98	0	PREDICTED: probable ubiquitin-like-specific protease 2B isoform X1	Jatropha curcas
c33697_g1_i2	gi|568836897|ref|XP_006472469.1|	54.69	0	PREDICTED: probable ubiquitin-like-specific protease 2B-like isoform X2	Citrus sinensis
c36405_g1_i3	gi|557527247|gb|ESR38497.1|	72.98	0	hypothetical protein CICLE_v10024813mg	Citrus clementina
c28197_g1_i1	gi|645230346|ref|XP_008221894.1|	71.8	0	PREDICTED: GDSL esterase/lipase At3g26430-like	Prunus mume
c34729_g4_i1	gi|557540327|gb|ESR51371.1|	70.72	3e-73	hypothetical protein CICLE_v10031285mg	Citrus clementina
c33670_g1_i1	gi|568853190|ref|XP_006480250.1|	70.23	5e-111	PREDICTED: probable glutathione S-transferase-like	Citrus sinensis
c21006_g1_i1	gi|641848631|gb|KDO67508.1|	72.25	0	hypothetical protein CISIN_1g011487mg	Citrus sinensis
c38915_g1_i1	gi|641820218|gb|KDO40243.1|	74.96	0	hypothetical protein CISIN_1g005691mg	Citrus sinensis
c55102_g1_i1	gi|256726526|gb|EEU39887.1|	98	4e-59	predicted protein	Nectria haematococca mpVI 77-13-4
c39422_g1_i9	gi|641862359|gb|KDO81046.1|	90.16	0	PREDICTED: uncharacterized protein At1g04910-like isoform X1	Citrus sinensis
c33866_g1_i1	gi|508712905|gb|EOY04802.1|	76.57	0	GRAS family transcription factor	Theobroma cacao
c29947_g1_i2	gi|641851406|gb|KDO70277.1|	67.45	4e-172	hypothetical protein CISIN_1g019700mg	Citrus sinensis
c31890_g1_i1	gi|641863538|gb|KDO82224.1|	57.14	1e-20	hypothetical protein CISIN_1g034545mg	Citrus sinensis
c39422_g1_i1	gi|462418746|gb|EMJ23009.1|	80.19	0	hypothetical protein PRUPE_ppa004094mg	Prunus persica
c39422_g1_i3	gi|641862359|gb|KDO81046.1|	86.9	0	PREDICTED: uncharacterized protein At1g04910-like isoform X1	Citrus sinensis
c40089_g1_i1	gi|641822091|gb|KDO41668.1|	78.98	0	hypothetical protein CISIN_1g002267mg	Citrus sinensis
c37118_g1_i1	gi|823187069|ref|XP_012490065.1|	71.39	0	hypothetical protein B456_007G105800	Gossypium raimondii
c31447_g1_i1	gi|590712362|ref|XP_007049368.1|	70.29	0	FASCICLIN-like arabinogalactan 2	Theobroma cacao
c37118_g1_i3	gi|823187069|ref|XP_012490065.1|	71.3	3e-175	hypothetical protein B456_007G105800	Gossypium raimondii
c24323_g1_i1	gi|568821399|ref|XP_006465165.1|	78.21	0	PREDICTED: metal tolerance protein C4-like	Citrus sinensis
c26522_g1_i1	gi|743914045|ref|XP_011000945.1|	63	4e-161	PREDICTED: protein IQ-DOMAIN 14-like	Populus euphratica
c17612_g1_i1	gi|747068900|ref|XP_011081226.1|	94.19	8e-49	PREDICTED: LOW QUALITY PROTEIN: 36.4 kDa proline-rich protein	Sesamum indicum
c17421_g2_i1	gi|508785315|gb|EOY32571.1|	73.68	2e-50	Basic helix-loop-helix DNA-binding superfamily protein, putative isoform 4, partial	Theobroma cacao
c38401_g1_i2	gi|641831713|gb|KDO50764.1|	69.74	0	hypothetical protein CISIN_1g001774mg	Citrus sinensis
c38401_g1_i3	gi|641831713|gb|KDO50764.1|	74.12	0	hypothetical protein CISIN_1g001774mg	Citrus sinensis
c39745_g3_i1	gi|296087990|emb|CBI35273.3|	64.36	4e-42	unnamed protein product	Vitis vinifera
c38857_g1_i3	gi|568843675|ref|XP_006475725.1|	74.93	0	PREDICTED: VIN3-like protein 1-like isoform X2	Citrus sinensis
c16300_g1_i1	gi|643717745|gb|KDP29188.1|	90.08	9e-157	PREDICTED: aquaporin TIP1-1	Jatropha curcas
c38857_g1_i1	gi|255549052|ref|XP_002515582.1|	71.4	0	conserved hypothetical protein	Ricinus communis
c19072_g1_i2	gi|698526134|ref|XP_009759897.1|	69.4	3e-60	PREDICTED: uncharacterized protein LOC104212369	Nicotiana sylvestris
c24313_g1_i1	gi|568839436|ref|XP_006473690.1|	87.53	0	PREDICTED: vacuolar protein sorting-associated protein 35B-like	Citrus sinensis
c34991_g1_i1	gi|550322295|gb|EEF06274.2|	86.88	0	Betaine-aldehyde dehydrogenase family protein	Populus trichocarpa
c24313_g1_i3	gi|568839436|ref|XP_006473690.1|	88.32	0	PREDICTED: vacuolar protein sorting-associated protein 35B-like	Citrus sinensis
c24313_g1_i2	gi|568839436|ref|XP_006473690.1|	88.48	1e-96	PREDICTED: vacuolar protein sorting-associated protein 35B-like	Citrus sinensis
c36140_g1_i4	gi|641863643|gb|KDO82329.1|	80.23	1e-148	hypothetical protein CISIN_1g025144mg	Citrus sinensis
c36140_g1_i5	gi|641863642|gb|KDO82328.1|	72.6	2e-142	hypothetical protein CISIN_1g006514mg	Citrus sinensis
c36140_g1_i1	gi|568860818|ref|XP_006483911.1|	77.15	0	PREDICTED: cysteine-rich receptor-like protein kinase 2-like	Citrus sinensis
c36140_g1_i2	gi|568860818|ref|XP_006483911.1|	77.15	0	PREDICTED: cysteine-rich receptor-like protein kinase 2-like	Citrus sinensis
c36140_g1_i3	gi|641863643|gb|KDO82329.1|	80.23	1e-148	hypothetical protein CISIN_1g025144mg	Citrus sinensis
c27902_g1_i1	gi|557542336|gb|ESR53314.1|	89.84	1e-163	hypothetical protein CISIN_1g025529mg	Citrus sinensis|Citrus clementina
c27902_g1_i2	gi|557542336|gb|ESR53314.1|	89.84	1e-163	hypothetical protein CISIN_1g025529mg	Citrus sinensis|Citrus clementina
c36850_g1_i1	gi|590689258|ref|XP_007043177.1|	79.9	0	Radical SAM superfamily protein isoform 1	Theobroma cacao
c40369_g1_i1	gi|557522093|gb|ESR33460.1|	85.62	0	hypothetical protein CICLE_v10004525mg	Citrus clementina
c30744_g2_i1	gi|641857581|gb|KDO76326.1|	74.55	0	hypothetical protein CICLE_v10020506mg	Citrus sinensis|Citrus clementina
c25308_g1_i2	gi|557551236|gb|ESR61865.1|	78.12	0	hypothetical protein CICLE_v10014781mg	Citrus clementina
c19517_g1_i1	gi|557547692|gb|ESR58670.1|	74.54	0	hypothetical protein CICLE_v10018930mg	Citrus clementina
c33119_g2_i1	gi|641857297|gb|KDO76042.1|	82.5	0	hypothetical protein CISIN_1g008106mg	Citrus sinensis
c38534_g1_i2	gi|743912214|ref|XP_010999978.1|	60.8	1e-97	PREDICTED: U1 small nuclear ribonucleoprotein 70 kDa-like	Populus euphratica
c31669_g1_i1	gi|802648890|ref|XP_012079922.1|	85.92	1e-179	hypothetical protein JCGZ_11362	Jatropha curcas
c31669_g1_i3	gi|802648890|ref|XP_012079922.1|	81.44	0	hypothetical protein JCGZ_11362	Jatropha curcas
c38078_g2_i2	gi|557542571|gb|ESR53549.1|	70.32	0	hypothetical protein CICLE_v10018486mg	Citrus clementina
c38078_g2_i1	gi|557542571|gb|ESR53549.1|	69.84	0	hypothetical protein CICLE_v10018486mg	Citrus clementina
c34017_g1_i1	gi|590609216|ref|XP_007021478.1|	48.81	0	Ubiquitin-conjugating enzyme 25, putative isoform 1	Theobroma cacao
c29924_g1_i2	gi|567898140|ref|XP_006441558.1|	85.59	0	PREDICTED: protein AIG1-like isoform X1	Citrus sinensis|Citrus clementina
c40813_g1_i9	gi|568881271|ref|XP_006493505.1|	79.93	0	PREDICTED: uncharacterized protein LOC102615883 isoform X2	Citrus sinensis
c40813_g1_i1	gi|593686898|ref|XP_007144120.1|	82.53	1e-99	hypothetical protein PHAVU_007G1305001g, partial	Phaseolus vulgaris
c40813_g1_i2	gi|568881271|ref|XP_006493505.1|	81.47	0	PREDICTED: uncharacterized protein LOC102615883 isoform X2	Citrus sinensis
c40813_g1_i3	gi|568881271|ref|XP_006493505.1|	81.78	0	PREDICTED: uncharacterized protein LOC102615883 isoform X2	Citrus sinensis
c40813_g1_i4	gi|593686898|ref|XP_007144120.1|	82.53	2e-99	hypothetical protein PHAVU_007G1305001g, partial	Phaseolus vulgaris
c27887_g1_i1	gi|508777605|gb|EOY24861.1|	50.97	0	RING/U-box superfamily protein, putative	Theobroma cacao
c27887_g1_i2	gi|508777605|gb|EOY24861.1|	43.34	9e-130	RING/U-box superfamily protein, putative	Theobroma cacao
c26418_g1_i1	gi|641866457|gb|KDO85142.1|	57.51	4e-106	hypothetical protein CISIN_1g001211mg	Citrus sinensis
c26418_g1_i4	gi|641866457|gb|KDO85142.1|	57.51	4e-106	hypothetical protein CISIN_1g001211mg	Citrus sinensis
c38078_g5_i2	gi|743885691|ref|XP_011037628.1|	50.71	8e-52	PREDICTED: uncharacterized protein LOC105134789	Populus euphratica
c21043_g1_i1	gi|641867883|gb|KDO86567.1|	69.32	3e-107	hypothetical protein CICLE_v10021877mg	Citrus sinensis|Citrus clementina
c33043_g2_i1	gi|568875091|ref|XP_006490643.1|	77.46	1e-97	hypothetical protein CICLE_v10005857mg	Citrus sinensis|Citrus clementina
c24259_g2_i1	gi|641832015|gb|KDO51059.1|	92.74	0	hypothetical protein CISIN_1g006214mg	Citrus sinensis
c34762_g1_i3	gi|802688710|ref|XP_012082734.1|	82.57	6e-134	hypothetical protein JCGZ_13912	Jatropha curcas
c23776_g2_i2	gi|223532921|gb|EEF34689.1|	81.42	0	conserved hypothetical protein	Ricinus communis
c23776_g2_i1	gi|223532921|gb|EEF34689.1|	81.42	0	conserved hypothetical protein	Ricinus communis
c37185_g1_i2	gi|568823535|ref|XP_006466168.1|	73.78	0	PREDICTED: probable LRR receptor-like serine/threonine-protein kinase At5g63710-like isoform X2	Citrus sinensis
c37185_g1_i3	gi|356527105|ref|XP_003532154.1|	79.88	0	Putative LRR receptor-like serine/threonine-protein kinase	Glycine max|Glycine soja
c23052_g1_i1	gi|332658589|gb|AEE83989.1|	81.59	0	At4g18060/F15J5_30	Arabidopsis thaliana
c39159_g2_i2	gi|641862129|gb|KDO80816.1|	63.64	4e-60	hypothetical protein CISIN_1g001239mg	Citrus sinensis
c31010_g1_i1	gi|568852600|ref|XP_006479960.1|	88.02	0	PREDICTED: peter Pan-like protein-like isoform X1	Citrus sinensis
c37624_g1_i1	gi|410111034|gb|AEO31517.2|	67.04	0	WRKY transcription factor 47-2	Dimocarpus longan
c37589_g1_i2	gi|567866663|ref|XP_006425954.1|	80.91	4e-136	hypothetical protein CICLE_v10026357mg	Citrus clementina
c30917_g1_i1	gi|557537365|gb|ESR48483.1|	85.71	3e-106	hypothetical protein CICLE_v10002227mg	Citrus clementina
c37589_g1_i7	gi|557527945|gb|ESR39195.1|	93.75	4e-59	hypothetical protein CICLE_v10026357mg	Citrus clementina
c37589_g1_i5	gi|567866659|ref|XP_006425952.1|	95.58	2e-72	hypothetical protein CICLE_v10026357mg	Citrus clementina
c30150_g1_i3	gi|743887547|ref|XP_011038179.1|	61.88	4e-63	PREDICTED: GDSL esterase/lipase At1g29670-like	Populus euphratica
c35928_g1_i1	gi|568848268|ref|XP_006477940.1|	66.54	0	PREDICTED: C2 domain-containing protein At1g53590-like	Citrus sinensis
c38513_g1_i1	gi|567893364|ref|XP_006439170.1|	81.66	0	hypothetical protein CICLE_v10018664mg	Citrus clementina
c35301_g1_i2	gi|568837873|ref|XP_006472943.1|	90.57	1e-67	PREDICTED: uncharacterized protein LOC102623534 isoform X2	Citrus sinensis
c35301_g1_i3	gi|567883723|ref|XP_006434420.1|	73.57	4e-62	hypothetical protein CICLE_v10002261mg	Citrus clementina
c35301_g1_i1	gi|567883725|ref|XP_006434421.1|	79.53	5e-142	hypothetical protein CICLE_v10002261mg	Citrus clementina
c31975_g1_i1	gi|217071198|gb|ACJ83959.1|	92.15	8e-126	40S ribosomal S7-like protein	Medicago truncatula
c38000_g1_i2	gi|763761778|gb|KJB29032.1|	92.53	2e-113	PREDICTED: carboxyvinyl-carboxyphosphonate phosphorylmutase, chloroplastic	Gossypium raimondii
c38000_g1_i1	gi|763761779|gb|KJB29033.1|	92.23	3e-64	hypothetical protein B456_005G083900	Gossypium raimondii
c31975_g1_i2	gi|567900304|ref|XP_006442640.1|	91.1	3e-125	PREDICTED: 40S ribosomal protein S7-like isoform X5	Citrus sinensis|Citrus clementina
c34890_g1_i1	gi|568843913|ref|XP_006475842.1|	79.52	1e-158	hypothetical protein CISIN_1g022798mg	Citrus sinensis
c34890_g1_i2	gi|802640389|ref|XP_012078788.1|	79.25	1e-164	hypothetical protein JCGZ_13334	Jatropha curcas
c32941_g1_i2	gi|661896913|emb|CDP00102.1|	62.03	2e-66	unnamed protein product	Coffea canephora
c33776_g2_i1	gi|557543768|gb|ESR54746.1|	91.09	1e-177	hypothetical protein CICLE_v10023388mg	Citrus clementina
c31480_g1_i1	gi|641836211|gb|KDO55179.1|	57.22	0	hypothetical protein CISIN_1g0084162mg	Citrus sinensis
c36123_g1_i1	gi|567917130|ref|XP_006450571.1|	79.59	9e-126	PREDICTED: psbP domain-containing protein 5, chloroplastic-like isoform X1	Citrus sinensis|Citrus clementina
c36123_g1_i3	gi|567917130|ref|XP_006450571.1|	80.2	3e-160	PREDICTED: psbP domain-containing protein 5, chloroplastic-like isoform X1	Citrus sinensis|Citrus clementina
c36123_g1_i2	gi|567917132|ref|XP_006450572.1|	75.79	8e-84	PREDICTED: psbP domain-containing protein 5, chloroplastic-like isoform X2	Citrus sinensis|Citrus clementina
c36123_g1_i5	gi|567917132|ref|XP_006450572.1|	78.47	2e-99	PREDICTED: psbP domain-containing protein 5, chloroplastic-like isoform X2	Citrus sinensis|Citrus clementina
c36123_g1_i4	gi|567917132|ref|XP_006450572.1|	75.32	1e-62	PREDICTED: psbP domain-containing protein 5, chloroplastic-like isoform X2	Citrus sinensis|Citrus clementina
c36123_g1_i7	gi|567917130|ref|XP_006450571.1|	85.39	9e-137	PREDICTED: psbP domain-containing protein 5, chloroplastic-like isoform X1	Citrus sinensis|Citrus clementina
c36123_g1_i6	gi|567917132|ref|XP_006450572.1|	75.32	1e-62	PREDICTED: psbP domain-containing protein 5, chloroplastic-like isoform X2	Citrus sinensis|Citrus clementina
c33499_g1_i1	gi|645246019|ref|XP_008229155.1|	74.18	2e-141	PREDICTED: riboflavin synthase	Prunus mume
c38390_g2_i1	gi|568825627|ref|XP_006467179.1|	33.72	6e-26	PREDICTED: putative F-box/kelch-repeat protein At5g24040-like	Citrus sinensis
c37281_g1_i3	gi|568852195|ref|XP_006479765.1|	63.86	0	PREDICTED: isoamylase 2, chloroplastic-like isoform X1	Citrus sinensis
c19871_g1_i1	gi|223531389|gb|EEF33224.1|	69.75	2e-119	DNA-directed RNA polymerase II, putative	Ricinus communis
c29843_g1_i1	gi|568862367|ref|XP_006484655.1|	65.7	2e-69	PREDICTED: uncharacterized protein LOC102619327	Citrus sinensis
c25505_g1_i1	gi|567910177|ref|XP_006447402.1|	79.93	7e-174	hypothetical protein CICLE_v10016098mg	Citrus sinensis|Citrus clementina
c76695_g1_i1	gi|568843611|ref|XP_006475695.1|	50	1e-28	PREDICTED: protein FAR1-RELATED SEQUENCE 5-like	Citrus sinensis
c18016_g1_i1	gi|568841548|ref|XP_006474720.1|	75.32	2e-70	PREDICTED: uncharacterized protein LOC102612051	Citrus sinensis
c30136_g1_i1	gi|728832022|gb|KHG11465.1|	67.72	2e-80	PREDICTED: thioredoxin F-type, chloroplastic-like	Gossypium arboreum|Gossypium raimondii
c37423_g1_i2	gi|743862912|ref|XP_011031504.1|	70.5	0	PREDICTED: patellin-3	Populus euphratica
c30435_g1_i1	gi|643737740|gb|KDP43789.1|	63.81	0	hypothetical protein JCGZ_22416	Jatropha curcas
c39414_g1_i1	gi|568832370|ref|XP_006470408.1|	78.82	0	PREDICTED: alpha-mannosidase 2x-like	Citrus sinensis
c68776_g1_i1	gi|641858436|gb|KDO77158.1|	89.09	3e-62	hypothetical protein CISIN_1g012213mg	Citrus sinensis
c40485_g1_i4	gi|296086383|emb|CBI31972.3|	83.33	0	unnamed protein product	Vitis vinifera
c22543_g1_i1	gi|508705108|gb|EOX97004.1|	93.07	1e-136	Ras-related small GTP-binding family protein	Theobroma cacao
c15341_g1_i1	gi|703073967|ref|XP_010089690.1|	84.51	2e-140	Cysteine-rich receptor-like protein kinase 10	Morus notabilis
c29477_g1_i1	gi|659108293|ref|XP_008454121.1|	87.5	0	PREDICTED: calreticulin-3	Cucumis melo
c27113_g1_i3	gi|557549642|gb|ESR60271.1|	81.09	3e-153	hypothetical protein CICLE_v10016219mg	Citrus sinensis|Citrus clementina
c27113_g1_i1	gi|557549642|gb|ESR60271.1|	81.09	3e-153	hypothetical protein CICLE_v10016219mg	Citrus sinensis|Citrus clementina
c37297_g1_i1	gi|590722766|ref|XP_007051989.1|	75.25	2e-43	D-isomer specific 2-hydroxyacid dehydrogenase family protein	Theobroma cacao
c1248_g1_i1	gi|557549533|gb|ESR60162.1|	84.06	1e-159	hypothetical protein CICLE_v10016224mg	Citrus clementina
c32869_g1_i2	gi|643738521|gb|KDP44442.1|	59.41	5e-28	PREDICTED: uncharacterized protein LOC105650729 isoform X1	Jatropha curcas
c39861_g1_i4	gi|731432107|ref|XP_010644169.1|	40.15	5e-14	PREDICTED: E3 SUMO-protein ligase MMS21 isoform X1	Vitis vinifera
c39861_g1_i2	gi|731432107|ref|XP_010644169.1|	72.3	6e-75	PREDICTED: E3 SUMO-protein ligase MMS21 isoform X1	Vitis vinifera
c32617_g1_i1	gi|550339022|gb|ERP61209.1|	64.19	7e-57	hypothetical protein POPTR_0005s15240g	Populus trichocarpa
c32869_g1_i3	gi|643738521|gb|KDP44442.1|	59.41	5e-28	PREDICTED: uncharacterized protein LOC105650729 isoform X1	Jatropha curcas
c29399_g1_i1	gi|568845979|ref|XP_006476841.1|	61.45	1e-143	PREDICTED: kinetochore protein spc25-like isoform X2	Citrus sinensis
c32869_g1_i1	gi|643738521|gb|KDP44442.1|	59.41	5e-28	PREDICTED: uncharacterized protein LOC105650729 isoform X1	Jatropha curcas
c31038_g1_i1	gi|557539867|gb|ESR50911.1|	66.49	4e-78	hypothetical protein CISIN_1g029689mg	Citrus sinensis|Citrus clementina
c16295_g1_i1	gi|567895800|ref|XP_006440388.1|	74.68	6e-127	hypothetical protein CICLE_v10021945mg	Citrus sinensis|Citrus clementina
c38130_g1_i4	gi|359491108|ref|XP_003634222.1|	63.4	0	PREDICTED: omega-hydroxypalmitate O-feruloyl transferase	Vitis vinifera
c28144_g1_i2	gi|557545654|gb|ESR56632.1|	81.47	0	hypothetical protein CICLE_v10018788mg	Citrus sinensis|Citrus clementina
c28144_g1_i1	gi|568850800|ref|XP_006479085.1|	81.32	0	hypothetical protein CICLE_v10018788mg	Citrus sinensis|Citrus clementina
c39461_g1_i3	gi|568846289|ref|XP_006476989.1|	73.1	0	PREDICTED: transcription factor GTE10-like	Citrus sinensis
c39461_g1_i2	gi|641850447|gb|KDO69319.1|	74.73	0	hypothetical protein CISIN_1g004033mg	Citrus sinensis
c39461_g1_i1	gi|641850447|gb|KDO69319.1|	73.16	0	hypothetical protein CISIN_1g004033mg	Citrus sinensis
c29981_g1_i2	gi|731358634|ref|XP_010690855.1|	79.74	5e-84	hypothetical protein BVRB_9g217250	Beta vulgaris subsp. vulgaris
c39461_g1_i4	gi|568846289|ref|XP_006476989.1|	73.82	0	PREDICTED: transcription factor GTE10-like	Citrus sinensis
c23917_g1_i1	gi|568882935|ref|XP_006494257.1|	73.93	9e-158	PREDICTED: peptidyl-prolyl cis-trans isomerase CYP20-1-like	Citrus sinensis
c17264_g1_i1	gi|568834882|ref|XP_006471520.1|	72.26	0	PREDICTED: lysine-specific demethylase 5D-like isoform X1	Citrus sinensis
c24568_g1_i1	gi|731417894|ref|XP_010660475.1|	62.61	6e-41	PREDICTED: uncharacterized protein LOC104881595	Vitis vinifera
c30864_g1_i1	gi|568837095|ref|XP_006472566.1|	73.52	0	PREDICTED: alcohol dehydrogenase-like 2-like isoform X3	Citrus sinensis
c35443_g1_i2	gi|566211931|ref|XP_002323934.2|	67.43	0	hypothetical protein POPTR_0017s07060g	Populus trichocarpa
c35443_g1_i1	gi|566211931|ref|XP_002323934.2|	67.43	0	hypothetical protein POPTR_0017s07060g	Populus trichocarpa
c23871_g1_i1	gi|720002777|ref|XP_010256792.1|	92.24	0	PREDICTED: mannose-1-phosphate guanylyltransferase 1	Nelumbo nucifera
c70604_g1_i1	gi|763753705|gb|KJB21093.1|	63.41	2e-08	hypothetical protein B456_003G182600, partial	Gossypium raimondii
c33536_g1_i1	gi|568867879|ref|XP_006487257.1|	67.44	0	PREDICTED: uncharacterized protein LOC102615842 isoform X2	Citrus sinensis
c33536_g1_i2	gi|568867879|ref|XP_006487257.1|	67.44	0	PREDICTED: uncharacterized protein LOC102615842 isoform X2	Citrus sinensis
c39053_g5_i1	gi|224127430|ref|XP_002320072.1|	75.2	0	hypothetical protein POPTR_0014s06790g	Populus trichocarpa
c30429_g1_i1	gi|508723345|gb|EOY15242.1|	74.18	7e-96	Uncharacterized protein TCM_034382	Theobroma cacao
c63314_g1_i1	gi|6573685|pdb|1QO1|F	90.23	3e-76	-
c40807_g1_i1	gi|823127532|ref|XP_012436815.1|	48.5	4e-79	PREDICTED: uncharacterized protein LOC105763228	Gossypium raimondii
c19344_g1_i1	gi|568824876|ref|XP_006466817.1|	81.23	0	PREDICTED: bifunctional epoxide hydrolase 2-like isoform X1	Citrus sinensis
c40686_g1_i1	gi|568823718|ref|XP_006466256.1|	72.38	0	PREDICTED: tRNA (cytosine(34)-C(5))-methyltransferase-like isoform X2	Citrus sinensis
c40851_g2_i2	gi|731338584|ref|XP_010680400.1|	58.72	0	PREDICTED: transposon Tf2-1 polyprotein isoform X1	Beta vulgaris subsp. vulgaris
c27131_g1_i1	gi|568864954|ref|XP_006485849.1|	48.5	6e-84	PREDICTED: protein PLANT CADMIUM RESISTANCE 6-like	Citrus sinensis
c34708_g2_i1	gi|568839315|ref|XP_006473630.1|	71.67	9e-115	PREDICTED: DNA-directed RNA polymerase I subunit rpa43-like isoform X1	Citrus sinensis
c35137_g1_i1	gi|550317273|gb|EEF00369.2|	61.4	2e-57	hypothetical protein POPTR_0019s11250g, partial	Populus trichocarpa
c34708_g2_i3	gi|568839315|ref|XP_006473630.1|	71.67	9e-115	PREDICTED: DNA-directed RNA polymerase I subunit rpa43-like isoform X1	Citrus sinensis
c7085_g1_i1	gi|567860130|ref|XP_006422719.1|	70.87	8e-59	hypothetical protein CICLE_v10029950mg	Citrus clementina
c3399_g1_i1	gi|568844156|ref|XP_006475961.1|	92.16	3e-139	hypothetical protein CISIN_1g028742mg	Citrus sinensis|Citrus clementina
c3611_g1_i1	gi|557549710|gb|ESR60339.1|	75.81	1e-62	hypothetical protein CICLE_v10016947mg	Citrus sinensis|Citrus clementina
c32727_g1_i1	gi|568863886|ref|XP_006485359.1|	92.65	0	PREDICTED: regulator of nonsense transcripts 1 homolog	Citrus sinensis
c29237_g1_i2	gi|702297734|ref|XP_010048377.1|	87.79	2e-161	hypothetical protein EUGRSUZ_C02007	Eucalyptus grandis
c17632_g1_i1	gi|567900532|ref|XP_006442754.1|	50	2e-16	hypothetical protein CICLE_v10022688mg	Citrus clementina
c30890_g1_i1	gi|568848274|ref|XP_006477942.1|	81.52	2e-173	PREDICTED: persulfide dioxygenase ETHE1 homolog, mitochondrial-like	Citrus sinensis
c37125_g1_i1	gi|508717841|gb|EOY09738.1|	89.84	0	Nucleolar GTP-binding protein	Theobroma cacao
c28637_g1_i2	gi|557531648|gb|ESR42831.1|	85.55	0	PREDICTED: vacuolar-sorting receptor 1-like	Citrus sinensis|Citrus clementina
c38907_g1_i3	gi|731400179|ref|XP_010653865.1|	69.78	0	PREDICTED: uncharacterized protein C18orf8 isoform X1	Vitis vinifera
c33102_g2_i1	gi|629112776|gb|KCW77736.1|	90.66	5e-114	hypothetical protein EUGRSUZ_D02033	Eucalyptus grandis
c39094_g1_i1	gi|763800747|gb|KJB67702.1|	76.86	2e-135	PREDICTED: uncharacterized protein LOC105774098	Gossypium raimondii
c39680_g1_i2	gi|641826972|gb|KDO46176.1|	41.84	1e-19	hypothetical protein CISIN_1g030125mg	Citrus sinensis
c39136_g3_i1	gi|702383084|ref|XP_010063995.1|	63.45	0	PREDICTED: LOW QUALITY PROTEIN: UPF0695 membrane protein C977.11/PB8B6.06c-like	Eucalyptus grandis
c39680_g1_i1	gi|641826972|gb|KDO46176.1|	42.03	2e-20	hypothetical protein CISIN_1g030125mg	Citrus sinensis
c20717_g1_i1	gi|568846518|ref|XP_006477100.1|	82.65	5e-135	PREDICTED: vesicle-associated protein 2-1-like isoform X3	Citrus sinensis
c33853_g2_i1	gi|802547077|ref|XP_012088408.1|	94.53	0	PREDICTED: serine/threonine-protein phosphatase PP1 isozyme 4	Jatropha curcas
c40512_g1_i1	gi|568854326|ref|XP_006480781.1|	80.95	0	PREDICTED: cation/H(+) antiporter 20-like	Citrus sinensis
c36392_g2_i2	gi|568828579|ref|XP_006468620.1|	62.66	6e-133	PREDICTED: membrane-bound transcription factor site-2 protease-like isoform X2	Citrus sinensis
c36392_g2_i1	gi|568828579|ref|XP_006468620.1|	65.56	0	PREDICTED: membrane-bound transcription factor site-2 protease-like isoform X2	Citrus sinensis
c38002_g1_i1	gi|587838452|gb|EXB29156.1|	90.18	0	Cellulose synthase-like protein D3	Morus notabilis
c26398_g1_i1	gi|643724250|gb|KDP33451.1|	69.18	1e-146	PREDICTED: pentatricopeptide repeat-containing protein At5g10690	Jatropha curcas
c26398_g1_i2	gi|643724250|gb|KDP33451.1|	68.22	9e-114	PREDICTED: pentatricopeptide repeat-containing protein At5g10690	Jatropha curcas
c40280_g1_i1	gi|568821963|ref|XP_006465410.1|	68.5	0	PREDICTED: uncharacterized protein LOC102623963	Citrus sinensis
c26398_g1_i4	gi|743916723|ref|XP_011002338.1|	68.86	2e-69	PREDICTED: pentatricopeptide repeat-containing protein At5g10690-like isoform X2	Populus euphratica
c26398_g1_i5	gi|643724250|gb|KDP33451.1|	68.57	0	PREDICTED: pentatricopeptide repeat-containing protein At5g10690	Jatropha curcas
c26398_g1_i6	gi|743916723|ref|XP_011002338.1|	62.5	6e-44	PREDICTED: pentatricopeptide repeat-containing protein At5g10690-like isoform X2	Populus euphratica
c38930_g1_i3	gi|567875369|ref|XP_006430274.1|	81.37	0	hypothetical protein CICLE_v10012289mg	Citrus clementina
c38930_g1_i2	gi|567875369|ref|XP_006430274.1|	79.74	0	hypothetical protein CICLE_v10012289mg	Citrus clementina
c32289_g1_i2	gi|567906715|ref|XP_006445671.1|	86.03	0	PREDICTED: lysosomal beta glucosidase-like	Citrus sinensis|Citrus clementina
c32289_g1_i3	gi|557548283|gb|ESR58912.1|	89.86	0	hypothetical protein CICLE_v10014537mg	Citrus clementina
c32289_g1_i1	gi|567906715|ref|XP_006445671.1|	86.03	0	PREDICTED: lysosomal beta glucosidase-like	Citrus sinensis|Citrus clementina
c29414_g1_i2	gi|557542444|gb|ESR53422.1|	40.19	2e-12	hypothetical protein CICLE_v10020707mg	Citrus clementina
c21501_g1_i2	gi|590597367|ref|XP_007018590.1|	72.09	6e-80	F-box family protein	Theobroma cacao
c21915_g1_i1	gi|901800142|gb|KMZ60392.1|	75	3e-27	NADH dehydrogenase [ubiquinone] 1 beta subcomplex subunit 3-B	Zostera marina
c40416_g2_i1	gi|567882995|ref|XP_006434056.1|	62.73	0	hypothetical protein CICLE_v100033012mg, partial	Citrus clementina
c34607_g1_i1	gi|641853829|gb|KDO72647.1|	65.48	2e-111	hypothetical protein CISIN_1g024974mg	Citrus sinensis
c24769_g1_i2	gi|567890479|ref|XP_006437760.1|	77.46	3e-76	hypothetical protein CICLE_v10033020mg	Citrus clementina
c28517_g1_i1	gi|557525442|gb|ESR36748.1|	77.22	0	hypothetical protein CICLE_v10028796mg	Citrus clementina
c39231_g1_i4	gi|568830274|ref|XP_006469426.1|	83.04	1e-101	PREDICTED: uncharacterized protein LOC102609354 isoform X2	Citrus sinensis
c32443_g1_i1	gi|557546715|gb|ESR57693.1|	75.2	5e-65	hypothetical protein CISIN_1g033129mg	Citrus sinensis|Citrus clementina
c39231_g1_i2	gi|568830274|ref|XP_006469426.1|	83.04	8e-101	PREDICTED: uncharacterized protein LOC102609354 isoform X2	Citrus sinensis
c32223_g1_i1	gi|568871572|ref|XP_006488956.1|	71.38	2e-156	hypothetical protein CISIN_1g021860mg	Citrus sinensis
c33805_g1_i1	gi|743851709|ref|XP_011029061.1|	63.43	2e-132	PREDICTED: reticulon-like protein B17 isoform X1	Populus euphratica
c78451_g1_i1	gi|557996920|gb|EST06413.1|	50.34	5e-38	calmodulin	Pseudozyma brasiliensis GHG001
c40097_g1_i1	gi|557549745|gb|ESR60374.1|	82.23	0	hypothetical protein CICLE_v10014955mg	Citrus sinensis|Citrus clementina
c34272_g3_i1	gi|223529520|gb|EEF31474.1|	65.95	4e-112	transcription factor, putative	Ricinus communis
c17153_g1_i1	gi|296089911|emb|CBI39730.3|	68.61	8e-95	PREDICTED: nuclear transcription factor Y subunit B-3	Vitis vinifera
c29131_g1_i1	gi|223533790|gb|EEF35522.1|	58.1	2e-36	serine-threonine protein kinase, plant-type, putative	Ricinus communis
c39039_g1_i1	gi|641851529|gb|KDO70399.1|	56.07	3e-137	hypothetical protein CISIN_1g016912mg	Citrus sinensis
c39951_g2_i1	gi|629102568|gb|KCW68037.1|	80.77	3e-120	hypothetical protein EUGRSUZ_F01715	Eucalyptus grandis
c40730_g1_i10	gi|595911223|ref|XP_007214353.1|	78.4	0	hypothetical protein PRUPE_ppa000156mg	Prunus persica
c39694_g1_i1	gi|734387707|gb|KHN25470.1|	94.59	8e-101	PREDICTED: ubiquitin-conjugating enzyme E2 28-like	Glycine max|Glycine soja
c13079_g1_i1	gi|743931697|ref|XP_011010123.1|	53.72	6e-85	PREDICTED: GATA transcription factor 12-like	Populus euphratica
c31136_g1_i1	gi|567220374|ref|XP_006413816.1|	79.53	0	hypothetical protein EUTSA_v10025660mg	Eutrema salsugineum
c13669_g1_i1	gi|568865776|ref|XP_006486246.1|	57.4	3e-88	hypothetical protein CISIN_1g019546mg	Citrus sinensis|Citrus clementina
c39127_g2_i3	gi|641864289|gb|KDO82975.1|	78.38	0	hypothetical protein CISIN_1g010379mg	Citrus sinensis
c19930_g1_i1	gi|550349425|gb|ERP66815.1|	56.14	2e-73	hypothetical protein POPTR_0001s40990g	Populus trichocarpa
c39127_g2_i5	gi|641864289|gb|KDO82975.1|	78.38	0	hypothetical protein CISIN_1g010379mg	Citrus sinensis
c37641_g1_i1	gi|456722995|gb|AGG38111.1|	84.96	0	maternal effect embryo arrest 49-1 protein	Dimocarpus longan
c37641_g1_i2	gi|456722995|gb|AGG38111.1|	84.12	0	maternal effect embryo arrest 49-1 protein	Dimocarpus longan
c37389_g1_i1	gi|590619001|ref|XP_007024197.1|	76.53	0	Major facilitator superfamily protein isoform 1	Theobroma cacao
c37389_g1_i2	gi|224054374|ref|XP_002298228.1|	79.85	7e-149	hexose transporter family protein	Populus trichocarpa
c21065_g1_i1	gi|225445565|ref|XP_002285328.1|	84.57	4e-114	unnamed protein product	Vitis vinifera
c37389_g1_i4	gi|590619001|ref|XP_007024197.1|	76.53	0	Major facilitator superfamily protein isoform 1	Theobroma cacao
c28193_g1_i1	gi|643704109|gb|KDP21173.1|	52.6	8e-39	PREDICTED: uncharacterized protein LOC105649734	Jatropha curcas
c37879_g1_i2	gi|557521152|gb|ESR32519.1|	62.91	0	hypothetical protein CICLE_v10004458mg	Citrus clementina
c37879_g1_i1	gi|643716210|gb|KDP27983.1|	61.38	0	PREDICTED: uncharacterized protein LOC105643601 isoform X1	Jatropha curcas
c30344_g1_i1	gi|557551530|gb|ESR62159.1|	81.42	0	hypothetical protein CICLE_v10014690mg	Citrus clementina
c29905_g1_i1	gi|568879480|ref|XP_006492686.1|	88.98	0	hypothetical protein CISIN_1g048600mg	Citrus sinensis|Citrus clementina
c25547_g1_i2	gi|590587891|ref|XP_007016085.1|	54.1	0	Double Clp-N motif-containing P-loop nucleoside triphosphate hydrolases superfamily protein, putative	Theobroma cacao
c25547_g1_i1	gi|590587891|ref|XP_007016085.1|	47.57	0	Double Clp-N motif-containing P-loop nucleoside triphosphate hydrolases superfamily protein, putative	Theobroma cacao
c31573_g1_i1	gi|557542806|gb|ESR53784.1|	77.7	2e-163	hypothetical protein CICLE_v10021489mg	Citrus clementina
c35253_g1_i1	gi|590682881|ref|XP_007041459.1|	86.61	0	NAD(P)-linked oxidoreductase superfamily protein	Theobroma cacao
c30439_g1_i1	gi|567910547|ref|XP_006447587.1|	60.78	5e-161	hypothetical protein CICLE_v10015460mg	Citrus sinensis|Citrus clementina
c12153_g1_i1	gi|557554495|gb|ESR64509.1|	63.44	7e-88	PREDICTED: uncharacterized protein LOC102612263	Citrus sinensis|Citrus clementina
c515_g1_i1	gi|557551999|gb|ESR62628.1|	75.61	2e-65	hypothetical protein CISIN_1g032714mg	Citrus sinensis|Citrus clementina
c26549_g1_i1	gi|743826627|ref|XP_011022839.1|	40.97	1e-56	PREDICTED: E3 ubiquitin-protein ligase RING1-like	Populus euphratica
c34328_g1_i2	gi|567906561|ref|XP_006445594.1|	72.97	5e-132	hypothetical protein CISIN_1g026120mg	Citrus sinensis|Citrus clementina
c34328_g1_i1	gi|641835474|gb|KDO54449.1|	79.43	4e-100	hypothetical protein CISIN_1g026120mg	Citrus sinensis
c30680_g1_i1	gi|823249849|ref|XP_012457535.1|	74.68	1e-167	hypothetical protein B456_011G170100	Gossypium raimondii
c28871_g1_i1	gi|470136931|ref|XP_004304234.1|	70.8	1e-127	PREDICTED: F-box protein At5g39250	Fragaria vesca subsp. vesca
c28025_g1_i1	gi|567859914|ref|XP_006422611.1|	83.83	0	hypothetical protein CICLE_v10028159mg	Citrus clementina
c15623_g1_i1	gi|727589463|ref|XP_010467731.1|	74.63	6e-62	PREDICTED: uncharacterized protein LOC104747736	Camelina sativa
c31041_g1_i1	gi|567904938|ref|XP_006444957.1|	83.07	0	hypothetical protein CICLE_v10019285mg	Citrus sinensis|Citrus clementina
c17540_g1_i1	gi|567901726|ref|XP_006443351.1|	54.32	4e-59	hypothetical protein CICLE_v10020717mg	Citrus sinensis|Citrus clementina
c37921_g1_i1	gi|568823806|ref|XP_006466299.1|	83.8	0	PREDICTED: geminivirus Rep-interacting motor protein-like isoform X1	Citrus sinensis
c33131_g1_i1	gi|641848612|gb|KDO67489.1|	76.81	0	hypothetical protein CISIN_1g000482mg	Citrus sinensis
c36444_g2_i1	gi|694332291|ref|XP_009356787.1|	71.27	0	PREDICTED: MATE efflux family protein ALF5-like	Pyrus x bretschneideri
c31912_g1_i1	gi|568861999|ref|XP_006484483.1|	84.22	0	hypothetical protein CISIN_1g017306mg	Citrus sinensis
c31912_g1_i2	gi|568861999|ref|XP_006484483.1|	84.22	0	hypothetical protein CISIN_1g017306mg	Citrus sinensis
c13262_g1_i1	gi|22550386|gb|AAL51055.2|AF454759_1	100	9e-86	beta-carbonic anhydrase	Nicotiana tabacum
c36163_g1_i2	gi|568879675|ref|XP_006492773.1|	65.87	0	PREDICTED: uncharacterized protein LOC102623612 isoform X1	Citrus sinensis
c2848_g1_i1	gi|641830039|gb|KDO49139.1|	87.81	0	hypothetical protein CISIN_1g018089mg	Citrus sinensis
c35036_g1_i2	gi|557549079|gb|ESR59708.1|	80.56	8e-180	hypothetical protein CICLE_v10015930mg	Citrus clementina
c35036_g1_i1	gi|557549079|gb|ESR59708.1|	80.56	8e-180	hypothetical protein CICLE_v10015930mg	Citrus clementina
c71595_g1_i1	gi|573955538|ref|XP_006660009.1|	37.21	2e-16	PREDICTED: uncharacterized protein LOC102710045	Oryza brachyantha
c65341_g1_i1	gi|223947221|gb|ACN27694.1|	47.14	7e-08	unknown	Zea mays
c34954_g1_i1	gi|508702682|gb|EOX94578.1|	78.39	1e-118	Indole-3-acetic acid inducible 14 isoform 1	Theobroma cacao
c34954_g1_i3	gi|508702682|gb|EOX94578.1|	81.86	2e-125	Indole-3-acetic acid inducible 14 isoform 1	Theobroma cacao
c34954_g1_i2	gi|641860037|gb|KDO78726.1|	82.59	0	PREDICTED: auxin-responsive protein IAA9-like	Citrus sinensis
c35918_g1_i2	gi|567894798|ref|XP_006439887.1|	62.9	3e-43	hypothetical protein CICLE_v10023760mg	Citrus clementina
c35918_g1_i1	gi|568845989|ref|XP_006476846.1|	61.26	0	PREDICTED: uncharacterized protein LOC102611874	Citrus sinensis
c39639_g1_i2	gi|641837045|gb|KDO56002.1|	61.24	3e-46	hypothetical protein CISIN_1g0426521mg, partial	Citrus sinensis
c39639_g1_i3	gi|734384987|gb|KHN24472.1|	71.58	0	hypothetical protein glysoja_014076	Glycine soja
c39639_g1_i4	gi|734384987|gb|KHN24472.1|	69.87	9e-155	hypothetical protein glysoja_014076	Glycine soja
c38716_g1_i1	gi|567855571|ref|XP_006420905.1|	76.93	0	hypothetical protein CICLE_v10004317mg	Citrus clementina
c20772_g1_i1	gi|629104950|gb|KCW70419.1|	98.29	9e-81	PREDICTED: ubiquitin-conjugating enzyme E2-17 kDa	Eucalyptus grandis
c25345_g2_i1	gi|641829228|gb|KDO48352.1|	83.74	6e-66	hypothetical protein CISIN_1g018314mg	Citrus sinensis
c36281_g3_i1	gi|567905924|ref|XP_006445450.1|	71.22	0	hypothetical protein CICLE_v10020370mg	Citrus sinensis|Citrus clementina
c36281_g3_i2	gi|557547714|gb|ESR58692.1|	75.39	2e-134	hypothetical protein CICLE_v10020370mg	Citrus clementina
c25246_g1_i1	gi|568881638|ref|XP_006493660.1|	75	0	hypothetical protein CISIN_1g011319mg	Citrus sinensis
c23881_g1_i2	gi|802692049|ref|XP_012082967.1|	65.9	2e-92	PREDICTED: uncharacterized protein LOC105642673	Jatropha curcas
c22549_g1_i1	gi|641822987|gb|KDO42443.1|	79	6e-180	hypothetical protein CISIN_1g043166mg	Citrus sinensis
c23881_g1_i7	gi|802692049|ref|XP_012082967.1|	61.57	3e-79	PREDICTED: uncharacterized protein LOC105642673	Jatropha curcas
c39875_g2_i1	gi|645279744|ref|XP_008244870.1|	54.55	2e-21	PREDICTED: TMV resistance protein N-like	Prunus mume
c17440_g1_i1	gi|557547109|gb|ESR58087.1|	70.73	0	hypothetical protein CICLE_v10020259mg	Citrus sinensis|Citrus clementina
c35590_g1_i2	gi|743940650|ref|XP_011014800.1|	59.84	0	PREDICTED: uncharacterized protein LOC105118522 isoform X1	Populus euphratica
c36037_g1_i1	gi|568866715|ref|XP_006486694.1|	81.87	0	PREDICTED: uncharacterized protein LOC102617011 isoform X2	Citrus sinensis
c17222_g1_i1	gi|641841858|gb|KDO60768.1|	94.32	1e-115	hypothetical protein CISIN_1g006928mg	Citrus sinensis
c36325_g1_i1	gi|568872331|ref|XP_006489325.1|	63.86	2e-129	PREDICTED: E3 ubiquitin-protein ligase RHF1A-like	Citrus sinensis
c36325_g1_i2	gi|567853377|ref|XP_006419852.1|	58.25	2e-62	hypothetical protein CICLE_v10005221mg	Citrus clementina
c36094_g2_i1	gi|462406092|gb|EMJ11556.1|	80.15	0	hypothetical protein PRUPE_ppa001580mg	Prunus persica
c38221_g1_i1	gi|568824314|ref|XP_006466547.1|	77.1	0	PREDICTED: probable LRR receptor-like serine/threonine-protein kinase At4g37250-like	Citrus sinensis
c15327_g1_i1	gi|557556908|gb|ESR66922.1|	90.77	0	hypothetical protein CICLE_v10007588mg	Citrus clementina
c19053_g1_i3	gi|568836370|ref|XP_006472217.1|	78.78	0	PREDICTED: solute carrier family 40 member 3, chloroplastic-like	Citrus sinensis
c40414_g4_i2	gi|641839674|gb|KDO58601.1|	85.22	0	hypothetical protein CISIN_1g008734mg	Citrus sinensis
c34917_g1_i5	gi|643713717|gb|KDP26382.1|	65.48	0	PREDICTED: phosphatidylinositol/phosphatidylcholine transfer protein SFH9	Jatropha curcas
c78998_g1_i1	gi|255565988|ref|XP_002523982.1|	72.55	4e-43	conserved hypothetical protein	Ricinus communis
c35903_g1_i1	gi|568847120|ref|XP_006477387.1|	86.93	0	PREDICTED: UDP-galactose/UDP-glucose transporter 4-like isoform X1	Citrus sinensis
c40590_g6_i3	gi|641851658|gb|KDO70528.1|	71.57	0	hypothetical protein CISIN_1g002590mg	Citrus sinensis
c40414_g4_i4	gi|641839674|gb|KDO58601.1|	84.39	0	hypothetical protein CISIN_1g008734mg	Citrus sinensis
c40590_g6_i1	gi|641851658|gb|KDO70528.1|	71.57	0	hypothetical protein CISIN_1g002590mg	Citrus sinensis
c23202_g2_i1	gi|590680046|ref|XP_007040753.1|	49.59	1e-87	Dimerizations, putative	Theobroma cacao
c40590_g6_i5	gi|763795061|gb|KJB62057.1|	64.99	0	hypothetical protein B456_009G399100	Gossypium raimondii
c40414_g4_i5	gi|641839674|gb|KDO58601.1|	84.39	0	hypothetical protein CISIN_1g008734mg	Citrus sinensis
c28575_g2_i1	gi|763768035|gb|KJB35250.1|	63.44	6e-143	PREDICTED: dehydrodolichyl diphosphate synthase 2	Gossypium raimondii
c39015_g1_i1	gi|568831873|ref|XP_006470175.1|	69.13	0	PREDICTED: uncharacterized protein LOC102620408 isoform X11	Citrus sinensis
c33807_g1_i1	gi|557524101|gb|ESR35468.1|	69.1	2e-114	hypothetical protein CICLE_v10005569mg	Citrus sinensis|Citrus clementina
c74744_g1_i1	gi|302916787|ref|XP_003052204.1|	99.36	6e-105	predicted protein	Nectria haematococca mpVI 77-13-4
c19121_g1_i1	gi|470118058|ref|XP_004295160.1|	67.37	8e-81	PREDICTED: thioredoxin M4, chloroplastic	Fragaria vesca subsp. vesca
c40440_g1_i4	gi|567866765|ref|XP_006426005.1|	82.94	0	hypothetical protein CICLE_v10025285mg	Citrus clementina
c40440_g1_i5	gi|641860356|gb|KDO79045.1|	71.79	0	hypothetical protein CISIN_1g038395mg, partial	Citrus sinensis
c40440_g1_i1	gi|567866765|ref|XP_006426005.1|	83.6	0	hypothetical protein CICLE_v10025285mg	Citrus clementina
c40440_g1_i3	gi|567866765|ref|XP_006426005.1|	83.6	0	hypothetical protein CICLE_v10025285mg	Citrus clementina
c37235_g1_i2	gi|645219052|ref|XP_008233779.1|	88.53	0	PREDICTED: uncharacterized protein LOC103332799 isoform X1	Prunus mume
c39901_g1_i1	gi|567875005|ref|XP_006430092.1|	76.04	0	hypothetical protein CICLE_v10011632mg	Citrus clementina
c39901_g1_i2	gi|568855984|ref|XP_006481571.1|	74.27	0	PREDICTED: transcription factor E2FA-like isoform X4	Citrus sinensis
c39901_g1_i3	gi|694394384|ref|XP_009372588.1|	75.45	5e-118	PREDICTED: transcription factor E2FA-like, partial	Pyrus x bretschneideri
c37102_g1_i1	gi|590597245|ref|XP_007018556.1|	86.3	0	Uncharacterized protein TCM_034747	Theobroma cacao
c29240_g1_i1	gi|728829443|gb|KHG08886.1|	83.07	0	Syntaxin-121 protein	Gossypium arboreum
c40469_g1_i6	gi|659129552|ref|XP_008464730.1|	54.12	5e-24	PREDICTED: pentatricopeptide repeat-containing protein At2g13600	Cucumis melo
c39811_g1_i1	gi|641842326|gb|KDO61232.1|	88.71	0	PREDICTED: sulfite reductase [ferredoxin], chloroplastic-like isoform X1	Citrus sinensis
c71873_g1_i1	gi|568097629|gb|ETN12371.1|	37.21	5e-103	hypothetical protein PPTG_09216	Phytophthora parasitica INRA-310
c28738_g1_i1	gi|452820872|gb|EME27909.1|	72.64	2e-145	mitochondrial carrier, adenine nucleotidetranslocator	Galdieria sulphuraria
c33188_g1_i1	gi|641839966|gb|KDO58889.1|	65.59	0	PREDICTED: proline dehydrogenase 1, mitochondrial-like	Citrus sinensis
c20729_g1_i2	gi|359494005|ref|XP_003634707.1|	75.08	2e-156	unnamed protein product	Vitis vinifera
c26138_g1_i1	gi|557531200|gb|ESR42383.1|	90.87	1e-145	hypothetical protein CICLE_v10013735mg	Citrus clementina
c33761_g1_i1	gi|568835419|ref|XP_006471769.1|	65.05	7e-75	hypothetical protein CICLE_v10002511mg	Citrus sinensis|Citrus clementina
c36860_g1_i2	gi|557551925|gb|ESR62554.1|	60.7	0	hypothetical protein CICLE_v10014397mg	Citrus clementina
c22324_g1_i1	gi|568879857|ref|XP_006492862.1|	84.33	0	hypothetical protein CISIN_1g0167812mg	Citrus sinensis
c31469_g1_i2	gi|255559378|ref|XP_002520709.1|	80	1e-77	conserved hypothetical protein	Ricinus communis
c31469_g1_i1	gi|255559378|ref|XP_002520709.1|	80	1e-77	conserved hypothetical protein	Ricinus communis
c37698_g1_i4	gi|568871266|ref|XP_006488811.1|	66.28	0	PREDICTED: poly(A) polymerase-like	Citrus sinensis
c37698_g1_i3	gi|568871266|ref|XP_006488811.1|	69.27	0	PREDICTED: poly(A) polymerase-like	Citrus sinensis
c37698_g1_i2	gi|641853139|gb|KDO71998.1|	72.38	0	hypothetical protein CISIN_1g008301mg	Citrus sinensis
c37698_g1_i1	gi|641853139|gb|KDO71998.1|	72.52	0	hypothetical protein CISIN_1g008301mg	Citrus sinensis
c36205_g1_i3	gi|590600126|ref|XP_007019373.1|	67.04	0	Exostosin family protein isoform 1	Theobroma cacao
c35164_g1_i1	gi|557544048|gb|ESR55026.1|	72.38	7e-92	hypothetical protein CICLE_v10022474mg	Citrus clementina
c359_g1_i1	gi|813206479|dbj|GAO52167.1|	57.65	3e-30	hypothetical protein G7K_6251-t1	Saitoella complicata NRRL Y-17804
c36205_g1_i5	gi|698583689|ref|XP_009778155.1|	76.87	2e-73	PREDICTED: probable arabinosyltransferase ARAD1, partial	Nicotiana sylvestris
c36896_g1_i1	gi|590678183|ref|XP_007040229.1|	54.95	8e-101	Rpr2/Rpp21 subunit-like protein	Theobroma cacao
c36896_g1_i2	gi|590678183|ref|XP_007040229.1|	54.95	8e-101	Rpr2/Rpp21 subunit-like protein	Theobroma cacao
c23443_g1_i4	gi|567916882|ref|XP_006450447.1|	98.39	1e-179	hypothetical protein CICLE_v10008383mg	Citrus clementina
c34998_g1_i4	gi|225448986|ref|XP_002270805.1|	65.34	9e-137	unnamed protein product	Vitis vinifera
c23443_g1_i1	gi|641842813|gb|KDO61716.1|	99.71	0	hypothetical protein CISIN_1g014314mg	Citrus sinensis
c23443_g1_i2	gi|567916882|ref|XP_006450447.1|	98.39	1e-179	hypothetical protein CICLE_v10008383mg	Citrus clementina
c23443_g1_i3	gi|567916884|ref|XP_006450448.1|	99.06	0	hypothetical protein CICLE_v10008383mg	Citrus sinensis|Citrus clementina
c23828_g1_i2	gi|557537041|gb|ESR48159.1|	81.5	0	hypothetical protein CICLE_v10001223mg	Citrus clementina
c25750_g1_i1	gi|567883541|ref|XP_006434329.1|	83.25	6e-123	hypothetical protein CICLE_v10001030mg	Citrus clementina
c34054_g1_i1	gi|641844128|gb|KDO63023.1|	70.29	0	hypothetical protein CISIN_1g044788mg, partial	Citrus sinensis
c27160_g1_i1	gi|641856836|gb|KDO75602.1|	48.55	2e-47	hypothetical protein CISIN_1g006155mg	Citrus sinensis
c32070_g1_i1	gi|557545251|gb|ESR56229.1|	81.07	0	PREDICTED: probable transcription factor PosF21-like	Citrus sinensis|Citrus clementina
c31538_g2_i3	gi|508722412|gb|EOY14309.1|	72.44	2e-143	Homeodomain-like superfamily protein isoform 1	Theobroma cacao
c38647_g1_i5	gi|641831542|gb|KDO50598.1|	80.44	0	hypothetical protein CISIN_1g003224mg	Citrus sinensis
c24485_g1_i1	gi|557551757|gb|ESR62386.1|	58.83	0	hypothetical protein CICLE_v10014614mg	Citrus clementina
c19775_g1_i4	gi|743799593|ref|XP_011013514.1|	90.6	9e-95	PREDICTED: uracil-DNA glycosylase	Populus euphratica
c21085_g1_i1	gi|557545302|gb|ESR56280.1|	73.37	2e-106	PREDICTED: uncharacterized protein LOC102617489	Citrus sinensis|Citrus clementina
c85155_g1_i1	gi|568882636|ref|XP_006494125.1|	37.93	3e-14	PREDICTED: uncharacterized protein LOC102621758	Citrus sinensis
c35759_g1_i1	gi|641868069|gb|KDO86753.1|	78.38	0	hypothetical protein CICLE_v10020385mg	Citrus sinensis|Citrus clementina
c36996_g2_i1	gi|51477379|gb|AAU04752.1|	86.55	0	DRP	Cucumis melo
c36886_g2_i3	gi|641852886|gb|KDO71745.1|	75.43	5e-167	hypothetical protein CISIN_1g017221mg	Citrus sinensis
c36886_g2_i1	gi|641852880|gb|KDO71739.1|	96.43	1e-73	hypothetical protein CISIN_1g032692mg	Citrus sinensis
c37001_g1_i1	gi|255541734|ref|XP_002511931.1|	64.58	0	Structural maintenance of chromosome 1 protein, putative	Ricinus communis
c35298_g1_i1	gi|568823794|ref|XP_006466293.1|	65.71	5e-36	PREDICTED: ubiquitin carboxyl-terminal hydrolase 16-like isoform X1	Citrus sinensis
c38503_g1_i5	gi|641852327|gb|KDO71192.1|	38.38	2e-67	hypothetical protein CISIN_1g039590mg	Citrus sinensis
c38503_g1_i6	gi|641852327|gb|KDO71192.1|	38.38	2e-67	hypothetical protein CISIN_1g039590mg	Citrus sinensis
c38503_g1_i3	gi|462412644|gb|EMJ17693.1|	34.33	9e-17	hypothetical protein PRUPE_ppa025352mg	Prunus persica
c38503_g1_i2	gi|763755899|gb|KJB23230.1|	32.32	9e-07	hypothetical protein B456_004G088300	Gossypium raimondii
c36937_g2_i3	gi|641826985|gb|KDO46188.1|	70.08	7e-126	hypothetical protein CISIN_1g022957mg	Citrus sinensis
c36937_g2_i2	gi|641826985|gb|KDO46188.1|	70.08	1e-125	hypothetical protein CISIN_1g022957mg	Citrus sinensis
c36937_g2_i1	gi|641826985|gb|KDO46188.1|	70.08	1e-125	hypothetical protein CISIN_1g022957mg	Citrus sinensis
c31898_g1_i1	gi|645219718|ref|XP_008237031.1|	75.45	1e-51	PREDICTED: probable xyloglucan endotransglucosylase/hydrolase protein 7	Prunus mume
c39326_g1_i1	gi|462417102|gb|EMJ21839.1|	36.43	1e-13	hypothetical protein PRUPE_ppa002686mg	Prunus persica
c33576_g1_i1	gi|802540245|ref|XP_012075371.1|	81.99	5e-160	hypothetical protein JCGZ_11892	Jatropha curcas
c27641_g1_i1	gi|326526817|dbj|BAK00797.1|	34.08	5e-36	predicted protein	Hordeum vulgare subsp. vulgare
c35186_g2_i1	gi|641832953|gb|KDO51976.1|	75.54	8e-166	hypothetical protein CISIN_1g007478mg	Citrus sinensis
c38944_g1_i2	gi|590573674|ref|XP_007012187.1|	31.62	6e-13	Poly(A) polymerase 1 isoform 6	Theobroma cacao
c40832_g1_i6	gi|568876600|ref|XP_006491365.1|	74.1	0	PREDICTED: vacuolar protein sorting-associated protein 8 homolog isoform X1	Citrus sinensis
c33423_g1_i1	gi|641827556|gb|KDO46736.1|	78.4	5e-90	hypothetical protein CISIN_1g031391mg	Citrus sinensis
c38944_g1_i1	gi|567917454|ref|XP_006450733.1|	69.19	0	hypothetical protein CICLE_v10007557mg	Citrus clementina
c34818_g1_i1	gi|567864748|ref|XP_006425023.1|	84.37	0	hypothetical protein CISIN_1g003473mg	Citrus sinensis|Citrus clementina
c32565_g1_i3	gi|462417501|gb|EMJ22238.1|	53.02	2e-43	hypothetical protein PRUPE_ppa015240mg	Prunus persica
c32565_g1_i2	gi|462417501|gb|EMJ22238.1|	60	7e-100	hypothetical protein PRUPE_ppa015240mg	Prunus persica
c32565_g1_i1	gi|462417501|gb|EMJ22238.1|	53.8	3e-48	hypothetical protein PRUPE_ppa015240mg	Prunus persica
c39580_g1_i1	gi|568844989|ref|XP_006476362.1|	61.47	0	PREDICTED: uncharacterized protein At4g10930-like isoform X1	Citrus sinensis
c21022_g2_i1	gi|568860148|ref|XP_006483588.1|	70.99	0	PREDICTED: HBS1-like protein-like isoform X3	Citrus sinensis
c39580_g1_i3	gi|568844989|ref|XP_006476362.1|	60.92	0	PREDICTED: uncharacterized protein At4g10930-like isoform X1	Citrus sinensis
c39580_g1_i2	gi|641857828|gb|KDO76573.1|	63.73	0	hypothetical protein CISIN_1g000801mg	Citrus sinensis
c32708_g1_i2	gi|557537542|gb|ESR48660.1|	66.19	4e-164	hypothetical protein CICLE_v10001686mg	Citrus clementina
c32708_g1_i1	gi|508723446|gb|EOY15343.1|	74.21	1e-136	Multiple chloroplast division site 1, putative	Theobroma cacao
c18088_g1_i1	gi|566211386|ref|XP_006372745.1|	84.65	9e-153	hypothetical protein POPTR_0017s04640g	Populus trichocarpa
c36899_g1_i4	gi|567916606|ref|XP_006450309.1|	67.37	0	hypothetical protein CICLE_v10007639mg	Citrus clementina
c36899_g1_i2	gi|567916604|ref|XP_006450308.1|	68.25	0	hypothetical protein CICLE_v10007639mg	Citrus clementina
c36899_g1_i1	gi|567916604|ref|XP_006450308.1|	68.25	0	hypothetical protein CICLE_v10007639mg	Citrus clementina
c19013_g1_i1	gi|567905074|ref|XP_006445025.1|	79.07	0	hypothetical protein CISIN_1g009437mg	Citrus sinensis|Citrus clementina
c19320_g2_i1	gi|566211774|ref|XP_006372939.1|	90.38	0	unknown	Populus trichocarpa
c28574_g1_i2	gi|568845769|ref|XP_006476739.1|	83.59	0	PREDICTED: protease Do-like 9-like isoform X1	Citrus sinensis
c28574_g1_i3	gi|557542029|gb|ESR53007.1|	80.65	0	hypothetical protein CICLE_v10019344mg	Citrus clementina
c28574_g1_i1	gi|557542029|gb|ESR53007.1|	79.06	0	hypothetical protein CICLE_v10019344mg	Citrus clementina
c40609_g1_i13	gi|629122909|gb|KCW87399.1|	56.79	1e-113	PREDICTED: fatty acyl-CoA reductase 3-like	Eucalyptus grandis
c40609_g1_i11	gi|629122909|gb|KCW87399.1|	56.78	9e-116	PREDICTED: fatty acyl-CoA reductase 3-like	Eucalyptus grandis
c40609_g1_i10	gi|629122909|gb|KCW87399.1|	56.78	4e-116	PREDICTED: fatty acyl-CoA reductase 3-like	Eucalyptus grandis
c14762_g1_i1	gi|590606832|ref|XP_007020840.1|	60.61	2e-42	Expression of the gene is downregulated in the presence of paraquat, putative	Theobroma cacao
c12946_g1_i1	gi|590594524|ref|XP_007017876.1|	83.47	0	Cinnamyl alcohol dehydrogenase 9	Theobroma cacao
c29991_g1_i2	gi|223530508|gb|EEF32390.1|	88.62	7e-111	orf protein, putative	Ricinus communis
c31864_g1_i3	gi|508698991|gb|EOX90887.1|	80.29	1e-70	Uncharacterized protein TCM_000231	Theobroma cacao
c29991_g1_i1	gi|590669329|ref|XP_007037744.1|	93.16	4e-133	Uncharacterized protein isoform 1	Theobroma cacao
c39444_g1_i4	gi|508712746|gb|EOY04643.1|	59.72	6e-42	Uncharacterized protein isoform 4	Theobroma cacao
c35337_g1_i1	gi|222849748|gb|EEE87295.1|	56.12	5e-27	hypothetical protein POPTR_0009s05770g	Populus trichocarpa
c33483_g1_i1	gi|568862285|ref|XP_006484615.1|	76.46	0	PREDICTED: putative glucuronosyltransferase PGSIP6-like	Citrus sinensis
c35801_g1_i3	gi|470123491|ref|XP_004297759.1|	59.75	2e-87	PREDICTED: BTB/POZ domain-containing protein At3g19850-like	Fragaria vesca subsp. vesca
c35801_g1_i2	gi|470123491|ref|XP_004297759.1|	56.93	2e-142	PREDICTED: BTB/POZ domain-containing protein At3g19850-like	Fragaria vesca subsp. vesca
c30522_g1_i1	gi|567885323|ref|XP_006435220.1|	76.59	0	hypothetical protein CICLE_v10000707mg	Citrus clementina
c36040_g1_i2	gi|568858343|ref|XP_006482713.1|	65.22	1e-82	PREDICTED: uncharacterized protein LOC102622078	Citrus sinensis
c40725_g2_i1	gi|641854258|gb|KDO73066.1|	61.01	0	hypothetical protein CISIN_1g0008842mg, partial	Citrus sinensis
c17768_g1_i1	gi|557556836|gb|ESR66850.1|	91.52	0	hypothetical protein CICLE_v10007727mg	Citrus clementina
c32681_g1_i1	gi|657952641|ref|XP_008358413.1|	50.29	5e-49	PREDICTED: DNA polymerase epsilon subunit C	Malus domestica
c21480_g1_i1	gi|557537138|gb|ESR48256.1|	61.81	1e-51	hypothetical protein CICLE_v10002766mg	Citrus clementina
c31709_g1_i1	gi|557540683|gb|ESR51727.1|	77.42	0	hypothetical protein CICLE_v10031540mg	Citrus clementina
c33960_g1_i1	gi|568876838|ref|XP_006491477.1|	69.64	2e-110	hypothetical protein CICLE_v10023319mg	Citrus sinensis|Citrus clementina
c39163_g1_i3	gi|568820024|ref|XP_006464532.1|	90.27	0	hypothetical protein CICLE_v10026172mg	Citrus sinensis|Citrus clementina
c38289_g1_i1	gi|557539567|gb|ESR50611.1|	33.33	1e-06	hypothetical protein CICLE_v10031100mg	Citrus clementina
c39163_g1_i8	gi|568820024|ref|XP_006464532.1|	90.27	0	hypothetical protein CICLE_v10026172mg	Citrus sinensis|Citrus clementina
c36759_g1_i5	gi|568851530|ref|XP_006479443.1|	76.6	0	hypothetical protein CICLE_v10018866mg	Citrus sinensis|Citrus clementina
c25117_g1_i1	gi|567860906|ref|XP_006423107.1|	69.58	0	PREDICTED: B3 domain-containing transcription factor VRN1-like isoform X1	Citrus sinensis|Citrus clementina
c25117_g1_i2	gi|587874523|gb|EXB63661.1|	53.29	1e-161	B3 domain-containing transcription factor VRN1	Morus notabilis
c24354_g1_i2	gi|568839979|ref|XP_006473950.1|	75.71	0	PREDICTED: uncharacterized protein LOC102619587 isoform X1	Citrus sinensis
c34020_g1_i1	gi|568883511|ref|XP_006494511.1|	57.47	5e-57	PREDICTED: TMV resistance protein N-like	Citrus sinensis
c34020_g1_i3	gi|568883511|ref|XP_006494511.1|	50.79	5e-50	PREDICTED: TMV resistance protein N-like	Citrus sinensis
c34020_g1_i2	gi|568885691|ref|XP_006495387.1|	52.2	5e-55	PREDICTED: TMV resistance protein N-like, partial	Citrus sinensis
c25370_g1_i3	gi|567923288|ref|XP_006453650.1|	59.75	4e-67	hypothetical protein CICLE_v10009097mg	Citrus clementina
c25370_g1_i2	gi|567923296|ref|XP_006453654.1|	62.07	9e-130	hypothetical protein CICLE_v10009097mg	Citrus clementina
c25370_g1_i1	gi|567923288|ref|XP_006453650.1|	59.55	2e-74	hypothetical protein CICLE_v10009097mg	Citrus clementina
c4469_g1_i1	gi|508706361|gb|EOX98257.1|	77.19	3e-167	Longevity assurance factor, putative	Theobroma cacao
c33141_g1_i1	gi|743876232|ref|XP_011035137.1|	85.86	7e-114	PREDICTED: histone chaperone ASF1B-like	Populus euphratica
c27299_g1_i4	gi|802555679|ref|XP_012065569.1|	86.39	4e-90	hypothetical protein JCGZ_16765	Jatropha curcas
c27299_g1_i2	gi|567893181|ref|XP_006439111.1|	56.92	6e-26	hypothetical protein CICLE_v10032186mg	Citrus clementina
c27299_g1_i1	gi|567893181|ref|XP_006439111.1|	68.72	1e-85	hypothetical protein CICLE_v10032186mg	Citrus clementina
c39520_g2_i1	gi|557554384|gb|ESR64398.1|	86.85	0	hypothetical protein CISIN_1g011578mg	Citrus sinensis|Citrus clementina
c38722_g1_i1	gi|557547223|gb|ESR58201.1|	58.99	0	hypothetical protein CICLE_v10018621mg	Citrus sinensis|Citrus clementina
c28854_g1_i1	gi|682404299|gb|KFY80033.1|	33.02	1e-07	hypothetical protein V499_01063	Pseudogymnoascus pannorum VKM F-103
c34493_g1_i3	gi|743913253|ref|XP_011000529.1|	89.59	0	PREDICTED: ruBisCO large subunit-binding protein subunit alpha	Populus euphratica
c37859_g1_i1	gi|557522740|gb|ESR34107.1|	63.52	2e-100	hypothetical protein CICLE_v10005791mg	Citrus clementina
c37859_g1_i2	gi|557522740|gb|ESR34107.1|	59.07	1e-68	hypothetical protein CICLE_v10005791mg	Citrus clementina
c19082_g1_i1	gi|568838120|ref|XP_006473064.1|	70.42	5e-127	PREDICTED: G-box-binding factor 4-like isoform X1	Citrus sinensis
c40300_g2_i1	gi|567911941|ref|XP_006448284.1|	75.9	0	hypothetical protein CICLE_v100140271mg, partial	Citrus clementina
c43267_g1_i1	gi|502102570|ref|XP_004492118.1|	86.73	8e-60	PREDICTED: heat shock cognate 70 kDa protein 2-like	Cicer arietinum
c21938_g1_i1	gi|568870190|ref|XP_006488290.1|	65.08	0	PREDICTED: SEC14-like protein 5-like isoform X1	Citrus sinensis
c39349_g1_i4	gi|567886852|ref|XP_006435948.1|	73.69	0	hypothetical protein CICLE_v10030489mg	Citrus sinensis|Citrus clementina
c21938_g1_i2	gi|641854100|gb|KDO72908.1|	70.04	4e-119	hypothetical protein CISIN_1g017870mg	Citrus sinensis
c21938_g1_i4	gi|641854100|gb|KDO72908.1|	70.04	4e-119	hypothetical protein CISIN_1g017870mg	Citrus sinensis
c39349_g1_i1	gi|567886852|ref|XP_006435948.1|	72.23	0	hypothetical protein CICLE_v10030489mg	Citrus sinensis|Citrus clementina
c38653_g1_i1	gi|568846472|ref|XP_006477077.1|	72.58	0	PREDICTED: uncharacterized protein LOC102625348 isoform X1	Citrus sinensis
c40008_g2_i1	gi|645249979|ref|XP_008230993.1|	33.77	1e-92	PREDICTED: uncharacterized protein LOC103330229	Prunus mume
c36100_g1_i1	gi|645226050|ref|XP_008219860.1|	71.2	0	PREDICTED: pentatricopeptide repeat-containing protein At5g11310, mitochondrial	Prunus mume
c26104_g1_i1	gi|508713418|gb|EOY05315.1|	59.27	4e-95	Cyclin dependent kinase inhibitor, putative	Theobroma cacao
c40714_g3_i3	gi|763745676|gb|KJB13115.1|	85.42	3e-48	hypothetical protein B456_002G0578001, partial	Gossypium raimondii
c12134_g1_i1	gi|297738069|emb|CBI27270.3|	92.73	5e-70	unnamed protein product	Vitis vinifera
c40714_g3_i1	gi|763745676|gb|KJB13115.1|	85.42	3e-48	hypothetical protein B456_002G0578001, partial	Gossypium raimondii
c25694_g2_i1	gi|557554410|gb|ESR64424.1|	91.08	0	PREDICTED: aspartate aminotransferase, cytoplasmic-like	Citrus sinensis|Citrus clementina
c40714_g3_i5	gi|763745676|gb|KJB13115.1|	85.42	3e-48	hypothetical protein B456_002G0578001, partial	Gossypium raimondii
c17618_g1_i1	gi|568869361|ref|XP_006487896.1|	72.27	1e-51	PREDICTED: uncharacterized protein At2g27730, mitochondrial-like	Citrus sinensis
c23445_g1_i1	gi|641833554|gb|KDO52565.1|	36.98	9e-65	hypothetical protein CISIN_1g046579mg	Citrus sinensis
c33064_g2_i1	gi|388498840|gb|AFK37486.1|	72.79	3e-78	unknown	Lotus japonicus
c39664_g1_i1	gi|641834356|gb|KDO53352.1|	73.08	6e-94	hypothetical protein CISIN_1g021771mg	Citrus sinensis
c39664_g1_i2	gi|590625735|ref|XP_007025965.1|	70.67	3e-72	Cysteine-rich RLK (RECEPTOR-like protein kinase) 10	Theobroma cacao
c33064_g2_i2	gi|388498840|gb|AFK37486.1|	72.79	3e-78	unknown	Lotus japonicus
c26880_g1_i1	gi|567874815|ref|XP_006429997.1|	76.08	0	hypothetical protein CICLE_v10011486mg	Citrus clementina
c26880_g1_i2	gi|508717776|gb|EOY09673.1|	84.02	0	Transferase, transferring glycosyl groups, putative	Theobroma cacao
c38779_g1_i1	gi|568875322|ref|XP_006490752.1|	89.05	0	PREDICTED: mitogen-activated protein kinase 8-like	Citrus sinensis
c39339_g1_i5	gi|590565264|ref|XP_007009900.1|	78.19	0	Receptor-like protein kinase	Theobroma cacao
c39339_g1_i2	gi|823175961|ref|XP_012486288.1|	66.67	5e-45	PREDICTED: thiocyanate methyltransferase 1-like isoform X3	Gossypium raimondii
c39339_g1_i1	gi|557544302|gb|ESR55280.1|	68.72	4e-114	hypothetical protein CICLE_v10024361mg	Citrus clementina
c27696_g1_i1	gi|222855253|gb|EEE92800.1|	74.21	0	rhomboid family protein	Populus trichocarpa
c40252_g1_i5	gi|550348814|gb|EEE83415.2|	58.5	0	hypothetical protein POPTR_0001s34080g	Populus trichocarpa
c28413_g1_i1	gi|568856082|ref|XP_006481619.1|	78.43	2e-81	PREDICTED: putative phosphatidylglycerol/phosphatidylinositol transfer protein DDB_G0282179-like	Citrus sinensis
c40252_g1_i2	gi|550348814|gb|EEE83415.2|	58.5	0	hypothetical protein POPTR_0001s34080g	Populus trichocarpa
c40252_g1_i1	gi|568883348|ref|XP_006494432.1|	70.61	0	PREDICTED: uncharacterized protein LOC102614143	Citrus sinensis
c27905_g1_i3	gi|567884029|ref|XP_006434573.1|	86.01	1e-119	hypothetical protein CICLE_v10000457mg	Citrus clementina
c27905_g1_i2	gi|641865173|gb|KDO83858.1|	78.18	0	hypothetical protein CISIN_1g005274mg	Citrus sinensis
c27905_g1_i1	gi|567884029|ref|XP_006434573.1|	75.09	7e-140	hypothetical protein CICLE_v10000457mg	Citrus clementina
c36112_g1_i1	gi|641844865|gb|KDO63757.1|	71.25	6e-146	PREDICTED: uncharacterized protein LOC102631053 isoform X2	Citrus sinensis
c17787_g1_i1	gi|595812525|ref|XP_007203420.1|	77.06	4e-146	hypothetical protein PRUPE_ppa021513mg	Prunus persica
c24287_g1_i1	gi|568843809|ref|XP_006475791.1|	80.91	1e-128	PREDICTED: deSI-like protein At4g17486-like isoform X2	Citrus sinensis
c36112_g1_i2	gi|641844865|gb|KDO63757.1|	71.16	4e-145	PREDICTED: uncharacterized protein LOC102631053 isoform X2	Citrus sinensis
c32453_g1_i1	gi|557533190|gb|ESR44373.1|	69.35	2e-106	hypothetical protein CICLE_v10012602mg	Citrus clementina
c33470_g1_i1	gi|557553531|gb|ESR63545.1|	80.07	0	hypothetical protein CICLE_v10007396mg	Citrus clementina
c40609_g1_i4	gi|629122909|gb|KCW87399.1|	57.51	2e-117	PREDICTED: fatty acyl-CoA reductase 3-like	Eucalyptus grandis
c39852_g1_i1	gi|729325588|ref|XP_010534880.1|	90.04	5e-158	PREDICTED: 60S ribosomal protein L7-2	Tarenaya hassleriana
c39852_g1_i3	gi|729325588|ref|XP_010534880.1|	90.46	1e-158	PREDICTED: 60S ribosomal protein L7-2	Tarenaya hassleriana
c39852_g1_i2	gi|729325588|ref|XP_010534880.1|	88.48	1e-137	PREDICTED: 60S ribosomal protein L7-2	Tarenaya hassleriana
c65926_g1_i1	gi|521720915|gb|EPQ51341.1|	71.56	8e-45	hypothetical protein GLOTRDRAFT_66050	Gloeophyllum trabeum ATCC 11539
c35205_g1_i6	gi|508703893|gb|EOX95789.1|	46.37	4e-42	AP2/ERF domain-containing transcription factor, putative	Theobroma cacao
c30802_g1_i1	gi|225442853|ref|XP_002285369.1|	77.06	0	PREDICTED: uncharacterized protein LOC100253140	Vitis vinifera
c27703_g1_i1	gi|641845317|gb|KDO64205.1|	91.7	0	hypothetical protein CISIN_1g011970mg	Citrus sinensis
c35141_g1_i1	gi|590704528|ref|XP_007047183.1|	70.27	2e-72	Peptidyl-prolyl cis-trans isomerase / cyclophilin-40 (CYP40) / rotamase isoform 6	Theobroma cacao
c35141_g1_i2	gi|763781453|gb|KJB48524.1|	78.57	8e-129	PREDICTED: peptidyl-prolyl cis-trans isomerase CYP40-like	Gossypium raimondii
c35797_g1_i1	gi|567890623|ref|XP_006437832.1|	79.17	0	hypothetical protein CICLE_v10030633mg	Citrus clementina
c39552_g1_i4	gi|567879469|ref|XP_006432293.1|	45.42	0	hypothetical protein CICLE_v10000206mg	Citrus clementina
c39552_g1_i5	gi|568834132|ref|XP_006471201.1|	53.12	0	PREDICTED: TMV resistance protein N-like isoform X5	Citrus sinensis
c33276_g1_i1	gi|557528099|gb|ESR39349.1|	77.26	1e-139	PREDICTED: telomere repeat-binding factor 2-like isoform X2	Citrus sinensis|Citrus clementina
c31746_g3_i1	gi|641810103|gb|KDO36873.1|	93.78	3e-144	hypothetical protein CISIN_1g024565mg	Citrus sinensis
c36018_g1_i4	gi|567894768|ref|XP_006439872.1|	74.23	7e-143	hypothetical protein CICLE_v10021762mg	Citrus clementina
c36018_g1_i2	gi|567894770|ref|XP_006439873.1|	71.28	2e-41	hypothetical protein CICLE_v10021762mg	Citrus clementina
c36018_g1_i3	gi|567894768|ref|XP_006439872.1|	75.3	5e-89	hypothetical protein CICLE_v10021762mg	Citrus clementina
c36018_g1_i1	gi|567894768|ref|XP_006439872.1|	75.3	5e-89	hypothetical protein CICLE_v10021762mg	Citrus clementina
c38280_g1_i1	gi|731397633|ref|XP_010652944.1|	71.98	0	PREDICTED: alternative NAD(P)H-ubiquinone oxidoreductase C1, chloroplastic/mitochondrial	Vitis vinifera
c34239_g2_i1	gi|470107926|ref|XP_004290289.1|	82.39	3e-84	PREDICTED: mitochondrial inner membrane protease ATP23	Fragaria vesca subsp. vesca
c26881_g1_i1	gi|568841096|ref|XP_006474498.1|	68.15	2e-113	YGGT family protein	Citrus sinensis|Citrus unshiu
c40609_g1_i9	gi|697099293|ref|XP_009631058.1|	57.54	7e-169	PREDICTED: alcohol-forming fatty acyl-CoA reductase-like isoform X1	Nicotiana tomentosiformis
c26834_g1_i1	gi|729400447|ref|XP_010554094.1|	83.22	0	PREDICTED: lysine histidine transporter 1-like	Tarenaya hassleriana
c40792_g1_i1	gi|764547415|ref|XP_011459661.1|	40.4	3e-43	PREDICTED: uncharacterized protein LOC105350023	Fragaria vesca subsp. vesca
c25514_g1_i2	gi|568846379|ref|XP_006477033.1|	66.67	3e-94	PREDICTED: uncharacterized protein LOC102612968	Citrus sinensis
c25514_g1_i1	gi|590670170|ref|XP_007037980.1|	70.43	8e-121	Uncharacterized protein TCM_014639	Theobroma cacao
c25004_g1_i1	gi|567866213|ref|XP_006425729.1|	78.41	1e-147	hypothetical protein CICLE_v10026310mg	Citrus sinensis|Citrus clementina
c30360_g1_i1	gi|568864308|ref|XP_006485544.1|	88.59	1e-167	PREDICTED: syntaxin-22-like isoform X1	Citrus sinensis
c842_g1_i1	gi|661881024|emb|CDP15409.1|	90.14	1e-39	unnamed protein product	Coffea canephora
c28107_g1_i2	gi|641852560|gb|KDO71425.1|	65.29	1e-158	hypothetical protein CISIN_1g012264mg	Citrus sinensis
[truncated: 18,964 more rows]

## Sheet: Tab-S4
Table S4. IPR annotation results of transcripts
#ID	SEQ_MD5	SEQ_Length	Database	Function_ID	Function_Name	Aligned_Start	Aligned_End	Evalue	code	Time	IPR_ID	IPR_Name	GO_IDs
c37079_g1_i1	15d65e89e0b557c8f5219fcc4342f97a	600	Pfam	PF13460	NADH(P)-binding	129	209	3.7e-12	T	27-11-2015
c37079_g1_i1	15d65e89e0b557c8f5219fcc4342f97a	600	Pfam	PF13460	NADH(P)-binding	438	542	7.4e-12	T	27-11-2015
c37079_g1_i1	15d65e89e0b557c8f5219fcc4342f97a	600	SUPERFAMILY	SSF51735		231	253	3.99e-31	T	27-11-2015
c37079_g1_i1	15d65e89e0b557c8f5219fcc4342f97a	600	SUPERFAMILY	SSF51735		445	555	3.99e-31	T	27-11-2015
c37079_g1_i1	15d65e89e0b557c8f5219fcc4342f97a	600	SUPERFAMILY	SSF51735		125	201	3.99e-31	T	27-11-2015
c37079_g1_i1	15d65e89e0b557c8f5219fcc4342f97a	600	Pfam	PF08547	Complex I intermediate-associated protein 30 (CIA30)	268	431	2.5e-44	T	27-11-2015	IPR013857	NADH:ubiquinone oxidoreductase intermediate-associated protein 30
c37079_g1_i1	15d65e89e0b557c8f5219fcc4342f97a	600	SUPERFAMILY	SSF49785		266	436	1.36e-30	T	27-11-2015	IPR008979	Galactose-binding domain-like
c27939_g1_i1	a3c8b0aa45be36572b9bf4e9083a1b29	164	Pfam	PF07802	GCK domain	61	135	2.6e-32	T	27-11-2015	IPR012891	GCK
c40351_g1_i1	aefd2736f65ac50b124c21b082fe0c61	259	SMART	SM00733	Mitochondrial termination factor repeats	81	111	720	T	27-11-2015	IPR003690	Mitochodrial transcription termination factor	GO:0080090|GO:0019222|GO:0031326|GO:0031323|GO:0050789|GO:0043229|GO:0003674|GO:0005488|GO:0003676|GO:0003677|GO:0043227|GO:0043226|GO:0043566|GO:2000112|GO:0005739|GO:1901363|GO:0019219|GO:0065007|GO:0003690|GO:0010468|GO:0060255|GO:0009889|GO:1903506|GO:0050794|GO:0008150|GO:0051171|GO:2001141|GO:0043231|GO:0097159|GO:0051252|GO:0044464|GO:0005575|GO:0006355|GO:0044444|GO:0010556|GO:0044424
c40351_g1_i1	aefd2736f65ac50b124c21b082fe0c61	259	SMART	SM00733	Mitochondrial termination factor repeats	45	76	760	T	27-11-2015	IPR003690	Mitochodrial transcription termination factor	GO:0080090|GO:0019222|GO:0031326|GO:0031323|GO:0050789|GO:0043229|GO:0003674|GO:0005488|GO:0003676|GO:0003677|GO:0043227|GO:0043226|GO:0043566|GO:2000112|GO:0005739|GO:1901363|GO:0019219|GO:0065007|GO:0003690|GO:0010468|GO:0060255|GO:0009889|GO:1903506|GO:0050794|GO:0008150|GO:0051171|GO:2001141|GO:0043231|GO:0097159|GO:0051252|GO:0044464|GO:0005575|GO:0006355|GO:0044444|GO:0010556|GO:0044424
c40351_g1_i1	aefd2736f65ac50b124c21b082fe0c61	259	SMART	SM00733	Mitochondrial termination factor repeats	182	216	2.7	T	27-11-2015	IPR003690	Mitochodrial transcription termination factor	GO:0080090|GO:0019222|GO:0031326|GO:0031323|GO:0050789|GO:0043229|GO:0003674|GO:0005488|GO:0003676|GO:0003677|GO:0043227|GO:0043226|GO:0043566|GO:2000112|GO:0005739|GO:1901363|GO:0019219|GO:0065007|GO:0003690|GO:0010468|GO:0060255|GO:0009889|GO:1903506|GO:0050794|GO:0008150|GO:0051171|GO:2001141|GO:0043231|GO:0097159|GO:0051252|GO:0044464|GO:0005575|GO:0006355|GO:0044444|GO:0010556|GO:0044424
c40351_g1_i1	aefd2736f65ac50b124c21b082fe0c61	259	SMART	SM00733	Mitochondrial termination factor repeats	9	40	370	T	27-11-2015	IPR003690	Mitochodrial transcription termination factor	GO:0080090|GO:0019222|GO:0031326|GO:0031323|GO:0050789|GO:0043229|GO:0003674|GO:0005488|GO:0003676|GO:0003677|GO:0043227|GO:0043226|GO:0043566|GO:2000112|GO:0005739|GO:1901363|GO:0019219|GO:0065007|GO:0003690|GO:0010468|GO:0060255|GO:0009889|GO:1903506|GO:0050794|GO:0008150|GO:0051171|GO:2001141|GO:0043231|GO:0097159|GO:0051252|GO:0044464|GO:0005575|GO:0006355|GO:0044444|GO:0010556|GO:0044424
c40351_g1_i1	aefd2736f65ac50b124c21b082fe0c61	259	SMART	SM00733	Mitochondrial termination factor repeats	150	181	6.2	T	27-11-2015	IPR003690	Mitochodrial transcription termination factor	GO:0080090|GO:0019222|GO:0031326|GO:0031323|GO:0050789|GO:0043229|GO:0003674|GO:0005488|GO:0003676|GO:0003677|GO:0043227|GO:0043226|GO:0043566|GO:2000112|GO:0005739|GO:1901363|GO:0019219|GO:0065007|GO:0003690|GO:0010468|GO:0060255|GO:0009889|GO:1903506|GO:0050794|GO:0008150|GO:0051171|GO:2001141|GO:0043231|GO:0097159|GO:0051252|GO:0044464|GO:0005575|GO:0006355|GO:0044444|GO:0010556|GO:0044424
c40351_g1_i1	aefd2736f65ac50b124c21b082fe0c61	259	Pfam	PF02536	mTERF	133	236	2.2e-16	T	27-11-2015	IPR003690	Mitochodrial transcription termination factor	GO:0080090|GO:0019222|GO:0031326|GO:0031323|GO:0050789|GO:0043229|GO:0003674|GO:0005488|GO:0003676|GO:0003677|GO:0043227|GO:0043226|GO:0043566|GO:2000112|GO:0005739|GO:1901363|GO:0019219|GO:0065007|GO:0003690|GO:0010468|GO:0060255|GO:0009889|GO:1903506|GO:0050794|GO:0008150|GO:0051171|GO:2001141|GO:0043231|GO:0097159|GO:0051252|GO:0044464|GO:0005575|GO:0006355|GO:0044444|GO:0010556|GO:0044424
c40351_g1_i1	aefd2736f65ac50b124c21b082fe0c61	259	Pfam	PF02536	mTERF	24	130	5.7e-07	T	27-11-2015	IPR003690	Mitochodrial transcription termination factor	GO:0080090|GO:0019222|GO:0031326|GO:0031323|GO:0050789|GO:0043229|GO:0003674|GO:0005488|GO:0003676|GO:0003677|GO:0043227|GO:0043226|GO:0043566|GO:2000112|GO:0005739|GO:1901363|GO:0019219|GO:0065007|GO:0003690|GO:0010468|GO:0060255|GO:0009889|GO:1903506|GO:0050794|GO:0008150|GO:0051171|GO:2001141|GO:0043231|GO:0097159|GO:0051252|GO:0044464|GO:0005575|GO:0006355|GO:0044444|GO:0010556|GO:0044424
c37749_g1_i1	f9c7990e708c25387c3fb0845799cdeb	665	Pfam	PF00139	Legume lectin domain	24	266	1.7e-62	T	27-11-2015	IPR001220	Legume lectin domain	GO:0003674|GO:0030246|GO:0005488
c37749_g1_i1	f9c7990e708c25387c3fb0845799cdeb	665	SUPERFAMILY	SSF49899		23	283	3.31e-53	T	27-11-2015	IPR013320	Concanavalin A-like lectin/glucanase domain
c37749_g1_i1	f9c7990e708c25387c3fb0845799cdeb	665	SUPERFAMILY	SSF56112		331	624	4.37e-83	T	27-11-2015	IPR011009	Protein kinase-like domain	GO:0016772|GO:0016740|GO:0003674|GO:0003824
c37749_g1_i1	f9c7990e708c25387c3fb0845799cdeb	665	Pfam	PF00069	Protein kinase domain	358	621	4.6e-53	T	27-11-2015	IPR000719	Protein kinase domain	GO:0035639|GO:0016310|GO:0003674|GO:0005488|GO:0000166|GO:1901363|GO:1901265|GO:0001882|GO:0043168|GO:0044267|GO:0044260|GO:0032549|GO:0043167|GO:0071704|GO:0016740|GO:0001883|GO:0004672|GO:0017076|GO:0005524|GO:0006468|GO:0009987|GO:0006793|GO:0016301|GO:0006464|GO:0036094|GO:0003824|GO:0043412|GO:0036211|GO:0008150|GO:0008152|GO:0044238|GO:0030554|GO:0016773|GO:0016772|GO:0044237|GO:0043170|GO:…
c37749_g1_i1	f9c7990e708c25387c3fb0845799cdeb	665	SMART	SM00220	Serine/Threonine protein kinases, catalytic domain	354	624	3.3e-44	T	27-11-2015	IPR002290	Serine/threonine/dual specificity protein kinase, catalytic domain	GO:0035639|GO:0016310|GO:0003674|GO:0005488|GO:0000166|GO:1901363|GO:1901265|GO:0001882|GO:0043168|GO:0044267|GO:0044260|GO:0032549|GO:0043167|GO:0071704|GO:0016740|GO:0001883|GO:0004672|GO:0017076|GO:0005524|GO:0006468|GO:0009987|GO:0006793|GO:0016301|GO:0006464|GO:0036094|GO:0003824|GO:0043412|GO:0036211|GO:0008150|GO:0008152|GO:0044238|GO:0030554|GO:0016773|GO:0016772|GO:0044237|GO:0043170|GO:…
c39738_g3_i2	bb5ed60898b5971a62defe500708c864	334	Pfam	PF03936	Terpene synthase family, metal binding domain	102	326	9.2e-64	T	27-11-2015	IPR005630	Terpene synthase, metal-binding domain	GO:0043169|GO:0016838|GO:0016835|GO:0010333|GO:0000287|GO:0043167|GO:0003824|GO:0003674|GO:0005488|GO:0046872|GO:0016829
c39738_g3_i2	bb5ed60898b5971a62defe500708c864	334	SUPERFAMILY	SSF48239		1	84	2.98e-21	T	27-11-2015	IPR008930	Terpenoid cyclases/protein prenyltransferase alpha-alpha toroid
c39738_g3_i2	bb5ed60898b5971a62defe500708c864	334	SUPERFAMILY	SSF48576		99	327	1.67e-68	T	27-11-2015	IPR008949	Isoprenoid synthase domain
c39738_g3_i2	bb5ed60898b5971a62defe500708c864	334	Pfam	PF01397	Terpene synthase, N-terminal domain	1	62	1.6e-16	T	27-11-2015	IPR001906	Terpene synthase, N-terminal domain	GO:0016838|GO:0016835|GO:0010333|GO:0003824|GO:0008150|GO:0008152|GO:0003674|GO:0016829
c36636_g1_i1	b8e594c6369ad9d2960cc4685facb627	765	SUPERFAMILY	SSF52058		146	400	8.5e-60	T	27-11-2015
c36636_g1_i1	b8e594c6369ad9d2960cc4685facb627	765	SUPERFAMILY	SSF52058		2	210	1.94e-29	T	27-11-2015
c36636_g1_i1	b8e594c6369ad9d2960cc4685facb627	765	Pfam	PF00560	Leucine Rich Repeat	291	312	0.078	T	27-11-2015	IPR001611	Leucine-rich repeat	GO:0003674|GO:0005488|GO:0005515
c36636_g1_i1	b8e594c6369ad9d2960cc4685facb627	765	SUPERFAMILY	SSF56112		457	751	6.07e-75	T	27-11-2015	IPR011009	Protein kinase-like domain	GO:0016772|GO:0016740|GO:0003674|GO:0003824
c36636_g1_i1	b8e594c6369ad9d2960cc4685facb627	765	Pfam	PF13855	Leucine rich repeat	146	205	4.3e-07	T	27-11-2015	IPR001611	Leucine-rich repeat	GO:0003674|GO:0005488|GO:0005515
c36636_g1_i1	b8e594c6369ad9d2960cc4685facb627	765	Pfam	PF13855	Leucine rich repeat	315	373	3.6e-09	T	27-11-2015	IPR001611	Leucine-rich repeat	GO:0003674|GO:0005488|GO:0005515
c36636_g1_i1	b8e594c6369ad9d2960cc4685facb627	765	Pfam	PF13855	Leucine rich repeat	218	277	2.8e-08	T	27-11-2015	IPR001611	Leucine-rich repeat	GO:0003674|GO:0005488|GO:0005515
c36636_g1_i1	b8e594c6369ad9d2960cc4685facb627	765	Pfam	PF13855	Leucine rich repeat	41	101	1.4e-06	T	27-11-2015	IPR001611	Leucine-rich repeat	GO:0003674|GO:0005488|GO:0005515
c36636_g1_i1	b8e594c6369ad9d2960cc4685facb627	765	Pfam	PF00069	Protein kinase domain	482	748	3.9e-45	T	27-11-2015	IPR000719	Protein kinase domain	GO:0035639|GO:0016310|GO:0003674|GO:0005488|GO:0000166|GO:1901363|GO:1901265|GO:0001882|GO:0043168|GO:0044267|GO:0044260|GO:0032549|GO:0043167|GO:0071704|GO:0016740|GO:0001883|GO:0004672|GO:0017076|GO:0005524|GO:0006468|GO:0009987|GO:0006793|GO:0016301|GO:0006464|GO:0036094|GO:0003824|GO:0043412|GO:0036211|GO:0008150|GO:0008152|GO:0044238|GO:0030554|GO:0016773|GO:0016772|GO:0044237|GO:0043170|GO:…
c36636_g1_i1	b8e594c6369ad9d2960cc4685facb627	765	SMART	SM00220	Serine/Threonine protein kinases, catalytic domain	480	759	1.2e-29	T	27-11-2015	IPR002290	Serine/threonine/dual specificity protein kinase, catalytic domain	GO:0035639|GO:0016310|GO:0003674|GO:0005488|GO:0000166|GO:1901363|GO:1901265|GO:0001882|GO:0043168|GO:0044267|GO:0044260|GO:0032549|GO:0043167|GO:0071704|GO:0016740|GO:0001883|GO:0004672|GO:0017076|GO:0005524|GO:0006468|GO:0009987|GO:0006793|GO:0016301|GO:0006464|GO:0036094|GO:0003824|GO:0043412|GO:0036211|GO:0008150|GO:0008152|GO:0044238|GO:0030554|GO:0016773|GO:0016772|GO:0044237|GO:0043170|GO:…
c36636_g1_i1	b8e594c6369ad9d2960cc4685facb627	765	PRINTS	PR00019	Leucine-rich repeat signature	336	349	2.5e-05	T	27-11-2015
c36636_g1_i1	b8e594c6369ad9d2960cc4685facb627	765	PRINTS	PR00019	Leucine-rich repeat signature	171	184	2.5e-05	T	27-11-2015
c36636_g1_i1	b8e594c6369ad9d2960cc4685facb627	765	SMART	SM00369	Leucine-rich repeats, typical (most populated) subfamily	288	311	71	T	27-11-2015	IPR003591	Leucine-rich repeat, typical subtype
c36636_g1_i1	b8e594c6369ad9d2960cc4685facb627	765	SMART	SM00369	Leucine-rich repeats, typical (most populated) subfamily	240	263	0.074	T	27-11-2015	IPR003591	Leucine-rich repeat, typical subtype
c36636_g1_i1	b8e594c6369ad9d2960cc4685facb627	765	SMART	SM00369	Leucine-rich repeats, typical (most populated) subfamily	168	191	92	T	27-11-2015	IPR003591	Leucine-rich repeat, typical subtype
c36636_g1_i1	b8e594c6369ad9d2960cc4685facb627	765	SMART	SM00369	Leucine-rich repeats, typical (most populated) subfamily	336	360	14	T	27-11-2015	IPR003591	Leucine-rich repeat, typical subtype
c36636_g1_i1	b8e594c6369ad9d2960cc4685facb627	765	SMART	SM00369	Leucine-rich repeats, typical (most populated) subfamily	312	335	52	T	27-11-2015	IPR003591	Leucine-rich repeat, typical subtype
c36636_g1_i1	b8e594c6369ad9d2960cc4685facb627	765	SMART	SM00369	Leucine-rich repeats, typical (most populated) subfamily	192	216	27	T	27-11-2015	IPR003591	Leucine-rich repeat, typical subtype
c40007_g2_i1	761cce92eacd66b0544ac5eff67ed6af	953	SMART	SM00369	Leucine-rich repeats, typical (most populated) subfamily	160	186	67	T	27-11-2015	IPR003591	Leucine-rich repeat, typical subtype
c40007_g2_i1	761cce92eacd66b0544ac5eff67ed6af	953	SMART	SM00369	Leucine-rich repeats, typical (most populated) subfamily	499	523	12	T	27-11-2015	IPR003591	Leucine-rich repeat, typical subtype
c40007_g2_i1	761cce92eacd66b0544ac5eff67ed6af	953	SMART	SM00369	Leucine-rich repeats, typical (most populated) subfamily	259	283	56	T	27-11-2015	IPR003591	Leucine-rich repeat, typical subtype
c40007_g2_i1	761cce92eacd66b0544ac5eff67ed6af	953	SMART	SM00369	Leucine-rich repeats, typical (most populated) subfamily	89	117	310	T	27-11-2015	IPR003591	Leucine-rich repeat, typical subtype
c40007_g2_i1	761cce92eacd66b0544ac5eff67ed6af	953	PRINTS	PR00019	Leucine-rich repeat signature	499	512	6.1e-05	T	27-11-2015
c40007_g2_i1	761cce92eacd66b0544ac5eff67ed6af	953	PRINTS	PR00019	Leucine-rich repeat signature	334	347	6.1e-05	T	27-11-2015
c40007_g2_i1	761cce92eacd66b0544ac5eff67ed6af	953	SUPERFAMILY	SSF52058		61	419	7.14e-52	T	27-11-2015
c40007_g2_i1	761cce92eacd66b0544ac5eff67ed6af	953	SUPERFAMILY	SSF56112		637	927	2.02e-74	T	27-11-2015	IPR011009	Protein kinase-like domain	GO:0016772|GO:0016740|GO:0003674|GO:0003824
c40007_g2_i1	761cce92eacd66b0544ac5eff67ed6af	953	Pfam	PF00069	Protein kinase domain	650	925	6.3e-53	T	27-11-2015	IPR000719	Protein kinase domain	GO:0035639|GO:0016310|GO:0003674|GO:0005488|GO:0000166|GO:1901363|GO:1901265|GO:0001882|GO:0043168|GO:0044267|GO:0044260|GO:0032549|GO:0043167|GO:0071704|GO:0016740|GO:0001883|GO:0004672|GO:0017076|GO:0005524|GO:0006468|GO:0009987|GO:0006793|GO:0016301|GO:0006464|GO:0036094|GO:0003824|GO:0043412|GO:0036211|GO:0008150|GO:0008152|GO:0044238|GO:0030554|GO:0016773|GO:0016772|GO:0044237|GO:0043170|GO:…
c40007_g2_i1	761cce92eacd66b0544ac5eff67ed6af	953	Pfam	PF00560	Leucine Rich Repeat	501	522	0.31	T	27-11-2015	IPR001611	Leucine-rich repeat	GO:0003674|GO:0005488|GO:0005515
c40007_g2_i1	761cce92eacd66b0544ac5eff67ed6af	953	Pfam	PF00560	Leucine Rich Repeat	138	159	0.88	T	27-11-2015	IPR001611	Leucine-rich repeat	GO:0003674|GO:0005488|GO:0005515
c40007_g2_i1	761cce92eacd66b0544ac5eff67ed6af	953	Pfam	PF13516	Leucine Rich repeat	283	306	1	T	27-11-2015
c40007_g2_i1	761cce92eacd66b0544ac5eff67ed6af	953	SMART	SM00220	Serine/Threonine protein kinases, catalytic domain	648	934	1.5e-41	T	27-11-2015	IPR002290	Serine/threonine/dual specificity protein kinase, catalytic domain	GO:0035639|GO:0016310|GO:0003674|GO:0005488|GO:0000166|GO:1901363|GO:1901265|GO:0001882|GO:0043168|GO:0044267|GO:0044260|GO:0032549|GO:0043167|GO:0071704|GO:0016740|GO:0001883|GO:0004672|GO:0017076|GO:0005524|GO:0006468|GO:0009987|GO:0006793|GO:0016301|GO:0006464|GO:0036094|GO:0003824|GO:0043412|GO:0036211|GO:0008150|GO:0008152|GO:0044238|GO:0030554|GO:0016773|GO:0016772|GO:0044237|GO:0043170|GO:…
c40007_g2_i1	761cce92eacd66b0544ac5eff67ed6af	953	SUPERFAMILY	SSF52058		336	556	1.84e-38	T	27-11-2015
c35280_g1_i2	2434dff6bea8cd7d3ecd54762d1f0537	173	TIGRFAM	TIGR01999	iscU: FeS cluster assembly scaffold IscU	32	155	2.2e-65	T	27-11-2015	IPR011339	ISC system FeS cluster assembly, IscU scaffold	GO:0043169|GO:0046872|GO:0051540|GO:0046914|GO:0051536|GO:0009987|GO:0009058|GO:0016043|GO:0043167|GO:0031163|GO:0022607|GO:0003674|GO:0005488|GO:0008152|GO:0008150|GO:0005506|GO:0016226|GO:0071840
c35280_g1_i2	2434dff6bea8cd7d3ecd54762d1f0537	173	SUPERFAMILY	SSF82649		31	158	1.91e-46	T	27-11-2015
c35280_g1_i2	2434dff6bea8cd7d3ecd54762d1f0537	173	Pfam	PF01592	NifU-like N terminal domain	32	157	2.7e-55	T	27-11-2015	IPR002871	NIF system FeS cluster assembly, NifU, N-terminal	GO:0043169|GO:0046872|GO:0051540|GO:0046914|GO:0051536|GO:0009987|GO:0009058|GO:0016043|GO:0043167|GO:0031163|GO:0022607|GO:0003674|GO:0005488|GO:0008152|GO:0008150|GO:0005506|GO:0016226|GO:0071840
c28843_g1_i2	d72d42eaccbca4e725add7bd28d62f38	108	Pfam	PF01987	Mitochondrial biogenesis AIM24	3	77	5.9e-10	T	27-11-2015	IPR002838	Mitochondrial biogenesis protein AIM24
c28843_g1_i2	d72d42eaccbca4e725add7bd28d62f38	108	SUPERFAMILY	SSF51219		2	79	1.26e-16	T	27-11-2015	IPR016031	Tryptophan RNA-binding attenuator protein-like domain
c32878_g1_i2	08d40fbe653740be28965c20fce31731	262	SUPERFAMILY	SSF49599		125	257	1.5e-30	T	27-11-2015	IPR008974	TRAF-like	GO:0003674|GO:0005488|GO:0005515
c32878_g1_i2	08d40fbe653740be28965c20fce31731	262	SMART	SM00061	meprin and TRAF homology	131	234	1.8e-09	T	27-11-2015	IPR002083	MATH	GO:0003674|GO:0005488|GO:0005515
c32878_g1_i2	08d40fbe653740be28965c20fce31731	262	SUPERFAMILY	SSF49599		6	109	9.16e-25	T	27-11-2015	IPR008974	TRAF-like	GO:0003674|GO:0005488|GO:0005515
c32878_g1_i2	08d40fbe653740be28965c20fce31731	262	Pfam	PF00917	MATH domain	133	254	2.4e-09	T	27-11-2015	IPR002083	MATH	GO:0003674|GO:0005488|GO:0005515
c32878_g1_i2	08d40fbe653740be28965c20fce31731	262	Pfam	PF00917	MATH domain	8	105	2.3e-11	T	27-11-2015	IPR002083	MATH	GO:0003674|GO:0005488|GO:0005515
c27574_g1_i1	7b060b9826e0c17daf30ed5d75fc61ce	305	SMART	SM00717	SANT SWI3, ADA2, N-CoR and TFIIIB'' DNA-binding domains	63	111	2.1e-16	T	27-11-2015	IPR001005	SANT/Myb domain	GO:0044877|GO:0003682|GO:0003674|GO:0005488
c27574_g1_i1	7b060b9826e0c17daf30ed5d75fc61ce	305	SMART	SM00717	SANT SWI3, ADA2, N-CoR and TFIIIB'' DNA-binding domains	11	60	1.1e-16	T	27-11-2015	IPR001005	SANT/Myb domain	GO:0044877|GO:0003682|GO:0003674|GO:0005488
c27574_g1_i1	7b060b9826e0c17daf30ed5d75fc61ce	305	Pfam	PF13921	Myb-like DNA-binding domain	15	73	4.6e-18	T	27-11-2015
c27574_g1_i1	7b060b9826e0c17daf30ed5d75fc61ce	305	SUPERFAMILY	SSF46689		9	105	8.27e-33	T	27-11-2015	IPR009057	Homeodomain-like	GO:0097159|GO:0003674|GO:0005488|GO:0003676|GO:0003677|GO:1901363
c36937_g2_i3	3bbde2395a1648af837641a4b864b9db	263	SUPERFAMILY	SSF64005		76	255	4.58e-16	T	27-11-2015	IPR001441	Decaprenyl diphosphate synthase-like	GO:0016765|GO:0016740|GO:0003674|GO:0003824
c37099_g1_i4	9f6a1f5f90bdb31fc346d7a60f871e4e	533	SUPERFAMILY	SSF51230		461	531	6.02e-18	T	27-11-2015	IPR011053	Single hybrid motif
c37099_g1_i4	9f6a1f5f90bdb31fc346d7a60f871e4e	533	SUPERFAMILY	SSF56059		1	179	3.18e-48	T	27-11-2015
c37099_g1_i4	9f6a1f5f90bdb31fc346d7a60f871e4e	533	SUPERFAMILY	SSF51246		165	283	4.5e-38	T	27-11-2015	IPR011054	Rudiment single hybrid motif
c37099_g1_i4	9f6a1f5f90bdb31fc346d7a60f871e4e	533	SMART	SM00878	Biotin carboxylase C-terminal domain	170	277	2.3e-51	T	27-11-2015	IPR005482	Biotin carboxylase, C-terminal	GO:0003824|GO:0003674|GO:0016874
c37099_g1_i4	9f6a1f5f90bdb31fc346d7a60f871e4e	533	Pfam	PF02785	Biotin carboxylase C-terminal domain	170	277	2.2e-35	T	27-11-2015	IPR005482	Biotin carboxylase, C-terminal	GO:0003824|GO:0003674|GO:0016874
c37099_g1_i4	9f6a1f5f90bdb31fc346d7a60f871e4e	533	Pfam	PF02786	Carbamoyl-phosphate synthase L chain, ATP binding domain	1	156	1.9e-58	T	27-11-2015	IPR005479	Carbamoyl-phosphate synthetase large subunit-like, ATP-binding domain	GO:0043168|GO:0017076|GO:0030554|GO:0097367|GO:0097159|GO:0032553|GO:1901265|GO:0043167|GO:0036094|GO:0035639|GO:0032550|GO:0003674|GO:0005488|GO:0001883|GO:0032549|GO:0032555|GO:0032559|GO:0000166|GO:1901363|GO:0005524|GO:0001882
c37099_g1_i4	9f6a1f5f90bdb31fc346d7a60f871e4e	533	Pfam	PF00364	Biotin-requiring enzyme	465	530	6.4e-15	T	27-11-2015	IPR000089	Biotin/lipoyl attachment
c37099_g1_i1	9f6a1f5f90bdb31fc346d7a60f871e4e	533	SUPERFAMILY	SSF51230		461	531	6.02e-18	T	27-11-2015	IPR011053	Single hybrid motif
c37099_g1_i1	9f6a1f5f90bdb31fc346d7a60f871e4e	533	SUPERFAMILY	SSF56059		1	179	3.18e-48	T	27-11-2015
c37099_g1_i1	9f6a1f5f90bdb31fc346d7a60f871e4e	533	SUPERFAMILY	SSF51246		165	283	4.5e-38	T	27-11-2015	IPR011054	Rudiment single hybrid motif
c37099_g1_i1	9f6a1f5f90bdb31fc346d7a60f871e4e	533	SMART	SM00878	Biotin carboxylase C-terminal domain	170	277	2.3e-51	T	27-11-2015	IPR005482	Biotin carboxylase, C-terminal	GO:0003824|GO:0003674|GO:0016874
c37099_g1_i1	9f6a1f5f90bdb31fc346d7a60f871e4e	533	Pfam	PF02785	Biotin carboxylase C-terminal domain	170	277	2.2e-35	T	27-11-2015	IPR005482	Biotin carboxylase, C-terminal	GO:0003824|GO:0003674|GO:0016874
c37099_g1_i1	9f6a1f5f90bdb31fc346d7a60f871e4e	533	Pfam	PF02786	Carbamoyl-phosphate synthase L chain, ATP binding domain	1	156	1.9e-58	T	27-11-2015	IPR005479	Carbamoyl-phosphate synthetase large subunit-like, ATP-binding domain	GO:0043168|GO:0017076|GO:0030554|GO:0097367|GO:0097159|GO:0032553|GO:1901265|GO:0043167|GO:0036094|GO:0035639|GO:0032550|GO:0003674|GO:0005488|GO:0001883|GO:0032549|GO:0032555|GO:0032559|GO:0000166|GO:1901363|GO:0005524|GO:0001882
c37099_g1_i1	9f6a1f5f90bdb31fc346d7a60f871e4e	533	Pfam	PF00364	Biotin-requiring enzyme	465	530	6.4e-15	T	27-11-2015	IPR000089	Biotin/lipoyl attachment
c37099_g1_i5	9f6a1f5f90bdb31fc346d7a60f871e4e	533	SUPERFAMILY	SSF51230		461	531	6.02e-18	T	27-11-2015	IPR011053	Single hybrid motif
c37099_g1_i5	9f6a1f5f90bdb31fc346d7a60f871e4e	533	SUPERFAMILY	SSF56059		1	179	3.18e-48	T	27-11-2015
c37099_g1_i5	9f6a1f5f90bdb31fc346d7a60f871e4e	533	SUPERFAMILY	SSF51246		165	283	4.5e-38	T	27-11-2015	IPR011054	Rudiment single hybrid motif
c37099_g1_i5	9f6a1f5f90bdb31fc346d7a60f871e4e	533	SMART	SM00878	Biotin carboxylase C-terminal domain	170	277	2.3e-51	T	27-11-2015	IPR005482	Biotin carboxylase, C-terminal	GO:0003824|GO:0003674|GO:0016874
c37099_g1_i5	9f6a1f5f90bdb31fc346d7a60f871e4e	533	Pfam	PF02785	Biotin carboxylase C-terminal domain	170	277	2.2e-35	T	27-11-2015	IPR005482	Biotin carboxylase, C-terminal	GO:0003824|GO:0003674|GO:0016874
c37099_g1_i5	9f6a1f5f90bdb31fc346d7a60f871e4e	533	Pfam	PF02786	Carbamoyl-phosphate synthase L chain, ATP binding domain	1	156	1.9e-58	T	27-11-2015	IPR005479	Carbamoyl-phosphate synthetase large subunit-like, ATP-binding domain	GO:0043168|GO:0017076|GO:0030554|GO:0097367|GO:0097159|GO:0032553|GO:1901265|GO:0043167|GO:0036094|GO:0035639|GO:0032550|GO:0003674|GO:0005488|GO:0001883|GO:0032549|GO:0032555|GO:0032559|GO:0000166|GO:1901363|GO:0005524|GO:0001882
c37099_g1_i5	9f6a1f5f90bdb31fc346d7a60f871e4e	533	Pfam	PF00364	Biotin-requiring enzyme	465	530	6.4e-15	T	27-11-2015	IPR000089	Biotin/lipoyl attachment
c37099_g1_i2	9f6a1f5f90bdb31fc346d7a60f871e4e	533	SUPERFAMILY	SSF51230		461	531	6.02e-18	T	27-11-2015	IPR011053	Single hybrid motif
c37099_g1_i2	9f6a1f5f90bdb31fc346d7a60f871e4e	533	SUPERFAMILY	SSF56059		1	179	3.18e-48	T	27-11-2015
c37099_g1_i2	9f6a1f5f90bdb31fc346d7a60f871e4e	533	SUPERFAMILY	SSF51246		165	283	4.5e-38	T	27-11-2015	IPR011054	Rudiment single hybrid motif
c37099_g1_i2	9f6a1f5f90bdb31fc346d7a60f871e4e	533	SMART	SM00878	Biotin carboxylase C-terminal domain	170	277	2.3e-51	T	27-11-2015	IPR005482	Biotin carboxylase, C-terminal	GO:0003824|GO:0003674|GO:0016874
c37099_g1_i2	9f6a1f5f90bdb31fc346d7a60f871e4e	533	Pfam	PF02785	Biotin carboxylase C-terminal domain	170	277	2.2e-35	T	27-11-2015	IPR005482	Biotin carboxylase, C-terminal	GO:0003824|GO:0003674|GO:0016874
c37099_g1_i2	9f6a1f5f90bdb31fc346d7a60f871e4e	533	Pfam	PF02786	Carbamoyl-phosphate synthase L chain, ATP binding domain	1	156	1.9e-58	T	27-11-2015	IPR005479	Carbamoyl-phosphate synthetase large subunit-like, ATP-binding domain	GO:0043168|GO:0017076|GO:0030554|GO:0097367|GO:0097159|GO:0032553|GO:1901265|GO:0043167|GO:0036094|GO:0035639|GO:0032550|GO:0003674|GO:0005488|GO:0001883|GO:0032549|GO:0032555|GO:0032559|GO:0000166|GO:1901363|GO:0005524|GO:0001882
c37099_g1_i2	9f6a1f5f90bdb31fc346d7a60f871e4e	533	Pfam	PF00364	Biotin-requiring enzyme	465	530	6.4e-15	T	27-11-2015	IPR000089	Biotin/lipoyl attachment
c37099_g1_i6	9f6a1f5f90bdb31fc346d7a60f871e4e	533	SUPERFAMILY	SSF51230		461	531	6.02e-18	T	27-11-2015	IPR011053	Single hybrid motif
c37099_g1_i6	9f6a1f5f90bdb31fc346d7a60f871e4e	533	SUPERFAMILY	SSF56059		1	179	3.18e-48	T	27-11-2015
c37099_g1_i6	9f6a1f5f90bdb31fc346d7a60f871e4e	533	SUPERFAMILY	SSF51246		165	283	4.5e-38	T	27-11-2015	IPR011054	Rudiment single hybrid motif
c37099_g1_i6	9f6a1f5f90bdb31fc346d7a60f871e4e	533	SMART	SM00878	Biotin carboxylase C-terminal domain	170	277	2.3e-51	T	27-11-2015	IPR005482	Biotin carboxylase, C-terminal	GO:0003824|GO:0003674|GO:0016874
c37099_g1_i6	9f6a1f5f90bdb31fc346d7a60f871e4e	533	Pfam	PF02785	Biotin carboxylase C-terminal domain	170	277	2.2e-35	T	27-11-2015	IPR005482	Biotin carboxylase, C-terminal	GO:0003824|GO:0003674|GO:0016874
c37099_g1_i6	9f6a1f5f90bdb31fc346d7a60f871e4e	533	Pfam	PF02786	Carbamoyl-phosphate synthase L chain, ATP binding domain	1	156	1.9e-58	T	27-11-2015	IPR005479	Carbamoyl-phosphate synthetase large subunit-like, ATP-binding domain	GO:0043168|GO:0017076|GO:0030554|GO:0097367|GO:0097159|GO:0032553|GO:1901265|GO:0043167|GO:0036094|GO:0035639|GO:0032550|GO:0003674|GO:0005488|GO:0001883|GO:0032549|GO:0032555|GO:0032559|GO:0000166|GO:1901363|GO:0005524|GO:0001882
c37099_g1_i6	9f6a1f5f90bdb31fc346d7a60f871e4e	533	Pfam	PF00364	Biotin-requiring enzyme	465	530	6.4e-15	T	27-11-2015	IPR000089	Biotin/lipoyl attachment
c39653_g1_i1	89db92c38626c9b0a8d4411581d68939	900	PRINTS	PR00415	Aconitase family signature	147	160	9.2e-47	T	27-11-2015	IPR001030	Aconitase/3-isopropylmalate dehydratase large subunit, alpha/beta/alpha	GO:0008150|GO:0008152
c39653_g1_i1	89db92c38626c9b0a8d4411581d68939	900	PRINTS	PR00415	Aconitase family signature	276	289	9.2e-47	T	27-11-2015	IPR001030	Aconitase/3-isopropylmalate dehydratase large subunit, alpha/beta/alpha	GO:0008150|GO:0008152
c39653_g1_i1	89db92c38626c9b0a8d4411581d68939	900	PRINTS	PR00415	Aconitase family signature	499	512	9.2e-47	T	27-11-2015	IPR001030	Aconitase/3-isopropylmalate dehydratase large subunit, alpha/beta/alpha	GO:0008150|GO:0008152
c39653_g1_i1	89db92c38626c9b0a8d4411581d68939	900	PRINTS	PR00415	Aconitase family signature	372	386	9.2e-47	T	27-11-2015	IPR001030	Aconitase/3-isopropylmalate dehydratase large subunit, alpha/beta/alpha	GO:0008150|GO:0008152
c39653_g1_i1	89db92c38626c9b0a8d4411581d68939	900	PRINTS	PR00415	Aconitase family signature	214	229	9.2e-47	T	27-11-2015	IPR001030	Aconitase/3-isopropylmalate dehydratase large subunit, alpha/beta/alpha	GO:0008150|GO:0008152
c39653_g1_i1	89db92c38626c9b0a8d4411581d68939	900	PRINTS	PR00415	Aconitase family signature	200	213	9.2e-47	T	27-11-2015	IPR001030	Aconitase/3-isopropylmalate dehydratase large subunit, alpha/beta/alpha	GO:0008150|GO:0008152
c39653_g1_i1	89db92c38626c9b0a8d4411581d68939	900	PRINTS	PR00415	Aconitase family signature	290	303	9.2e-47	T	27-11-2015	IPR001030	Aconitase/3-isopropylmalate dehydratase large subunit, alpha/beta/alpha	GO:0008150|GO:0008152
c39653_g1_i1	89db92c38626c9b0a8d4411581d68939	900	PRINTS	PR00415	Aconitase family signature	437	448	9.2e-47	T	27-11-2015	IPR001030	Aconitase/3-isopropylmalate dehydratase large subunit, alpha/beta/alpha	GO:0008150|GO:0008152
c39653_g1_i1	89db92c38626c9b0a8d4411581d68939	900	PRINTS	PR00415	Aconitase family signature	171	179	9.2e-47	T	27-11-2015	IPR001030	Aconitase/3-isopropylmalate dehydratase large subunit, alpha/beta/alpha	GO:0008150|GO:0008152
c39653_g1_i1	89db92c38626c9b0a8d4411581d68939	900	SUPERFAMILY	SSF53732		15	633	1.02e-234	T	27-11-2015	IPR001030	Aconitase/3-isopropylmalate dehydratase large subunit, alpha/beta/alpha	GO:0008150|GO:0008152
c39653_g1_i1	89db92c38626c9b0a8d4411581d68939	900	Pfam	PF00330	Aconitase family (aconitate hydratase)	60	568	9.1e-150	T	27-11-2015	IPR001030	Aconitase/3-isopropylmalate dehydratase large subunit, alpha/beta/alpha	GO:0008150|GO:0008152
c39653_g1_i1	89db92c38626c9b0a8d4411581d68939	900	SUPERFAMILY	SSF52016		637	895	3.34e-86	T	27-11-2015	IPR015928	Aconitase/3-isopropylmalate dehydratase, swivel	GO:0008150|GO:0008152
c39653_g1_i1	89db92c38626c9b0a8d4411581d68939	900	TIGRFAM	TIGR01341	aconitase_1: aconitate hydratase 1	23	896	0	T	27-11-2015	IPR006249	Aconitate/iron regulatory protein 2
c39653_g1_i1	89db92c38626c9b0a8d4411581d68939	900	Pfam	PF00694	Aconitase C-terminal domain	697	825	1.2e-45	T	27-11-2015	IPR000573	Aconitase A/isopropylmalate dehydratase small subunit, swivel	GO:0008150|GO:0008152
c32059_g1_i1	a2a4c5a28adc7673cea6697a5ffc8ad2	250	Pfam	PF00829	Ribosomal prokaryotic L21 protein	137	232	2.7e-31	T	27-11-2015	IPR028909	Ribosomal protein L21-like	GO:0032991|GO:0005840|GO:0043232|GO:0044464|GO:0044444|GO:0030529|GO:0005575|GO:0043229|GO:0043228|GO:0044424|GO:0043226
c32059_g1_i1	a2a4c5a28adc7673cea6697a5ffc8ad2	250	SUPERFAMILY	SSF141091		137	237	1.96e-32	T	27-11-2015	IPR028909	Ribosomal protein L21-like	GO:0032991|GO:0005840|GO:0043232|GO:0044464|GO:0044444|GO:0030529|GO:0005575|GO:0043229|GO:0043228|GO:0044424|GO:0043226
c32059_g1_i1	a2a4c5a28adc7673cea6697a5ffc8ad2	250	TIGRFAM	TIGR00061	L21: ribosomal protein L21	137	238	3.9e-28	T	27-11-2015	IPR001787	Ribosomal protein L21	GO:0044238|GO:0034645|GO:0044249|GO:0043229|GO:0043228|GO:0003674|GO:0005488|GO:0003676|GO:0030529|GO:0043226|GO:1901576|GO:0044271|GO:0044260|GO:0043603|GO:0043043|GO:1901363|GO:0003735|GO:0071704|GO:1901566|GO:0043170|GO:0005198|GO:0044267|GO:0009987|GO:0009058|GO:0009059|GO:0008150|GO:0008152|GO:1901564|GO:0043604|GO:0032991|GO:0005840|GO:0043232|GO:0019538|GO:0097159|GO:0044464|GO:0034641|GO:…
c39285_g1_i3	8fc6ab45a7b5a7d42103f9b4f023acae	366	SUPERFAMILY	SSF144232		292	339	7.32e-10	T	27-11-2015
c39285_g1_i3	8fc6ab45a7b5a7d42103f9b4f023acae	366	SUPERFAMILY	SSF81383		17	71	5.49e-08	T	27-11-2015	IPR001810	F-box domain	GO:0003674|GO:0005488|GO:0005515
c39285_g1_i3	8fc6ab45a7b5a7d42103f9b4f023acae	366	SUPERFAMILY	SSF81901		92	203	4.58e-12	T	27-11-2015
c39285_g1_i3	8fc6ab45a7b5a7d42103f9b4f023acae	366	Pfam	PF01753	MYND finger	294	335	4.8e-07	T	27-11-2015	IPR002893	Zinc finger, MYND-type
c39285_g1_i3	8fc6ab45a7b5a7d42103f9b4f023acae	366	Pfam	PF08238	Sel1 repeat	137	174	7.6	T	27-11-2015	IPR006597	Sel1-like
c39285_g1_i3	8fc6ab45a7b5a7d42103f9b4f023acae	366	Pfam	PF08238	Sel1 repeat	176	202	0.082	T	27-11-2015	IPR006597	Sel1-like
c39285_g1_i3	8fc6ab45a7b5a7d42103f9b4f023acae	366	Pfam	PF08238	Sel1 repeat	103	121	18	T	27-11-2015	IPR006597	Sel1-like
c37653_g1_i1	68011c5da0d2a34ea7ef78923897fd94	528	SMART	SM00064	Protein present in Fab1, YOTB, Vac1, and EEA1	210	281	4.3e-14	T	27-11-2015	IPR000306	FYVE zinc finger	GO:0043169|GO:0046872|GO:0003674|GO:0005488|GO:0043167
c37653_g1_i1	68011c5da0d2a34ea7ef78923897fd94	528	SUPERFAMILY	SSF57903		213	290	1.68e-17	T	27-11-2015	IPR011011	Zinc finger, FYVE/PHD-type
c37653_g1_i1	68011c5da0d2a34ea7ef78923897fd94	528	Pfam	PF04366	Family of unknown function (DUF500)	396	520	3e-39	T	27-11-2015	IPR007461	Ysc84 actin-binding domain
c37653_g1_i1	68011c5da0d2a34ea7ef78923897fd94	528	Pfam	PF01363	FYVE zinc finger	213	279	5.5e-16	T	27-11-2015	IPR000306	FYVE zinc finger	GO:0043169|GO:0046872|GO:0003674|GO:0005488|GO:0043167
c34963_g1_i1	3656a97af2da76f6a47ed2cafe9ac93d	504	SUPERFAMILY	SSF48452		19	254	7.44e-05	T	27-11-2015
c34963_g1_i1	3656a97af2da76f6a47ed2cafe9ac93d	504	Pfam	PF13041	PPR repeat family	153	198	1.3e-10	T	27-11-2015	IPR002885	Pentatricopeptide repeat
c34963_g1_i1	3656a97af2da76f6a47ed2cafe9ac93d	504	Pfam	PF13041	PPR repeat family	365	415	1.2e-09	T	27-11-2015	IPR002885	Pentatricopeptide repeat
c34963_g1_i1	3656a97af2da76f6a47ed2cafe9ac93d	504	Pfam	PF01535	PPR repeat	85	111	0.075	T	27-11-2015	IPR002885	Pentatricopeptide repeat
c34963_g1_i1	3656a97af2da76f6a47ed2cafe9ac93d	504	Pfam	PF01535	PPR repeat	338	356	0.13	T	27-11-2015	IPR002885	Pentatricopeptide repeat
c34963_g1_i1	3656a97af2da76f6a47ed2cafe9ac93d	504	Pfam	PF01535	PPR repeat	440	468	0.25	T	27-11-2015	IPR002885	Pentatricopeptide repeat
c34963_g1_i1	3656a97af2da76f6a47ed2cafe9ac93d	504	Pfam	PF01535	PPR repeat	226	256	0.0019	T	27-11-2015	IPR002885	Pentatricopeptide repeat
c34963_g1_i1	3656a97af2da76f6a47ed2cafe9ac93d	504	Pfam	PF01535	PPR repeat	48	76	0.0073	T	27-11-2015	IPR002885	Pentatricopeptide repeat
c34963_g1_i1	3656a97af2da76f6a47ed2cafe9ac93d	504	TIGRFAM	TIGR00756	PPR: pentatricopeptide repeat domain	369	402	5.3e-05	T	27-11-2015	IPR002885	Pentatricopeptide repeat
c34963_g1_i1	3656a97af2da76f6a47ed2cafe9ac93d	504	TIGRFAM	TIGR00756	PPR: pentatricopeptide repeat domain	82	112	0.0027	T	27-11-2015	IPR002885	Pentatricopeptide repeat
c34963_g1_i1	3656a97af2da76f6a47ed2cafe9ac93d	504	TIGRFAM	TIGR00756	PPR: pentatricopeptide repeat domain	405	430	4.9e-06	T	27-11-2015	IPR002885	Pentatricopeptide repeat
c34963_g1_i1	3656a97af2da76f6a47ed2cafe9ac93d	504	TIGRFAM	TIGR00756	PPR: pentatricopeptide repeat domain	47	78	1.3e-05	T	27-11-2015	IPR002885	Pentatricopeptide repeat
c34963_g1_i1	3656a97af2da76f6a47ed2cafe9ac93d	504	TIGRFAM	TIGR00756	PPR: pentatricopeptide repeat domain	153	185	4.2e-05	T	27-11-2015	IPR002885	Pentatricopeptide repeat
c35509_g1_i1	dd2cedbd82e93eb66f17a692c960f0be	194	TIGRFAM	TIGR01159	DRP1: density-regulated protein DRP1	7	184	7.5e-53	T	27-11-2015	IPR005873	Density-regulated protein DRP1
c35509_g1_i1	dd2cedbd82e93eb66f17a692c960f0be	194	Pfam	PF01253	Translation initiation factor SUI1	97	175	1.8e-18	T	27-11-2015	IPR001950	Translation initiation factor SUI1	GO:0009987|GO:0008152|GO:0097159|GO:0008135|GO:0044237|GO:0003674|GO:0005488|GO:0003676|GO:0003723|GO:0008150|GO:0006413|GO:1901363|GO:0003743
c35509_g1_i1	dd2cedbd82e93eb66f17a692c960f0be	194	SUPERFAMILY	SSF55159		95	185	9.94e-30	T	27-11-2015	IPR001950	Translation initiation factor SUI1	GO:0009987|GO:0008152|GO:0097159|GO:0008135|GO:0044237|GO:0003674|GO:0005488|GO:0003676|GO:0003723|GO:0008150|GO:0006413|GO:1901363|GO:0003743
c35509_g1_i1	dd2cedbd82e93eb66f17a692c960f0be	194	SUPERFAMILY	SSF55159		19	53	9.94e-30	T	27-11-2015	IPR001950	Translation initiation factor SUI1	GO:0009987|GO:0008152|GO:0097159|GO:0008135|GO:0044237|GO:0003674|GO:0005488|GO:0003676|GO:0003723|GO:0008150|GO:0006413|GO:1901363|GO:0003743
c17720_g1_i1	6a2f00130d75c8cee86634e534dc698f	165	SMART	SM00360	RNA recognition motif	77	150	7.9e-25	T	27-11-2015	IPR000504	RNA recognition motif domain	GO:0097159|GO:0003674|GO:1901363|GO:0003676|GO:0005488
c17720_g1_i1	6a2f00130d75c8cee86634e534dc698f	165	SUPERFAMILY	SSF54928		60	160	2.01e-30	T	27-11-2015
c17720_g1_i1	6a2f00130d75c8cee86634e534dc698f	165	Pfam	PF00076	RNA recognition motif. (a.k.a. RRM, RBD, or RNP domain)	78	147	6.1e-19	T	27-11-2015	IPR000504	RNA recognition motif domain	GO:0097159|GO:0003674|GO:1901363|GO:0003676|GO:0005488
c40319_g1_i6	0932be16bff0be11a109c1091e8d3c29	627	Pfam	PF01762	Galactosyltransferase	391	573	4.8e-39	T	27-11-2015	IPR002659	Glycosyl transferase, family 31	GO:0003674|GO:0008378|GO:0044699|GO:0044267|GO:0044710|GO:0044260|GO:0016020|GO:0071704|GO:0016740|GO:0009987|GO:0070085|GO:0006464|GO:0003824|GO:0043412|GO:0036211|GO:0008150|GO:0008152|GO:0016758|GO:0044723|GO:0044238|GO:0005975|GO:0006486|GO:0019538|GO:0044237|GO:0043170|GO:0005575|GO:0043413|GO:0016757|GO:0044763
c40319_g1_i6	0932be16bff0be11a109c1091e8d3c29	627	SUPERFAMILY	SSF49899		290	349	9.5e-25	T	27-11-2015	IPR013320	Concanavalin A-like lectin/glucanase domain
c40319_g1_i6	0932be16bff0be11a109c1091e8d3c29	627	SUPERFAMILY	SSF49899		164	246	9.5e-25	T	27-11-2015	IPR013320	Concanavalin A-like lectin/glucanase domain
c40319_g1_i6	0932be16bff0be11a109c1091e8d3c29	627	SUPERFAMILY	SSF53448		458	595	8.72e-05	T	27-11-2015	IPR029044	Nucleotide-diphospho-sugar transferases
c40319_g1_i6	0932be16bff0be11a109c1091e8d3c29	627	SMART	SM00276	Galectin	162	349	5.5e-07	T	27-11-2015	IPR001079	Galectin, carbohydrate recognition domain	GO:0003674|GO:0030246|GO:0005488
c40319_g1_i6	0932be16bff0be11a109c1091e8d3c29	627	Pfam	PF00337	Galactoside-binding lectin	164	347	1.6e-36	T	27-11-2015	IPR001079	Galectin, carbohydrate recognition domain	GO:0003674|GO:0030246|GO:0005488
c40319_g1_i6	0932be16bff0be11a109c1091e8d3c29	627	SMART	SM00908	Galactoside-binding lectin	168	348	1.7e-23	T	27-11-2015	IPR001079	Galectin, carbohydrate recognition domain	GO:0003674|GO:0030246|GO:0005488
c15640_g1_i1	7cd42d7434f5cd070b3279e7efc87ee9	211	SMART	SM00176	Ran (Ras-related nuclear proteins) /TC4 subfamily of small GTPases	12	201	0.004	T	27-11-2015	IPR002041	Ran GTPase	GO:0051169|GO:0008104|GO:0035639|GO:0003674|GO:0005488|GO:0000166|GO:1901363|GO:1901265|GO:0001882|GO:0043168|GO:0019001|GO:0006886|GO:0043167|GO:0032561|GO:0065007|GO:0001883|GO:0032549|GO:0017076|GO:0033036|GO:0005525|GO:0016787|GO:0006810|GO:0003924|GO:0006913|GO:0017111|GO:0036094|GO:0003824|GO:0008150|GO:0051649|GO:0006184|GO:0051234|GO:0051179|GO:0050794|GO:0016482|GO:0045184|GO:0016818|GO:…
c15640_g1_i1	7cd42d7434f5cd070b3279e7efc87ee9	211	TIGRFAM	TIGR00231	small_GTP: small GTP-binding protein domain	5	172	1.6e-32	T	27-11-2015	IPR005225	Small GTP-binding protein domain	GO:0043168|GO:0001882|GO:0032561|GO:0097367|GO:0097159|GO:1901265|GO:0035639|GO:0043167|GO:0036094|GO:0019001|GO:0032550|GO:0003674|GO:0005488|GO:0001883|GO:0032549|GO:0032555|GO:0017076|GO:0000166|GO:1901363|GO:0032553|GO:0005525
c15640_g1_i1	7cd42d7434f5cd070b3279e7efc87ee9	211	PRINTS	PR00449	Transforming protein P21 ras signature	47	69	2.3e-37	T	27-11-2015	IPR001806	Small GTPase superfamily	GO:0035639|GO:0003674|GO:0005488|GO:0035556|GO:0043167|GO:1901363|GO:1901265|GO:0001882|GO:0043168|GO:0000166|GO:0032561|GO:0065007|GO:0001883|GO:0032549|GO:0017076|GO:0005525|GO:0050794|GO:0036094|GO:0008150|GO:0007264|GO:0097367|GO:0097159|GO:0050789|GO:0019001|GO:0032555|GO:0032550|GO:0032553|GO:0007165
c15640_g1_i1	7cd42d7434f5cd070b3279e7efc87ee9	211	PRINTS	PR00449	Transforming protein P21 ras signature	30	46	2.3e-37	T	27-11-2015	IPR001806	Small GTPase superfamily	GO:0035639|GO:0003674|GO:0005488|GO:0035556|GO:0043167|GO:1901363|GO:1901265|GO:0001882|GO:0043168|GO:0000166|GO:0032561|GO:0065007|GO:0001883|GO:0032549|GO:0017076|GO:0005525|GO:0050794|GO:0036094|GO:0008150|GO:0007264|GO:0097367|GO:0097159|GO:0050789|GO:0019001|GO:0032555|GO:0032550|GO:0032553|GO:0007165
c15640_g1_i1	7cd42d7434f5cd070b3279e7efc87ee9	211	PRINTS	PR00449	Transforming protein P21 ras signature	7	28	2.3e-37	T	27-11-2015	IPR001806	Small GTPase superfamily	GO:0035639|GO:0003674|GO:0005488|GO:0035556|GO:0043167|GO:1901363|GO:1901265|GO:0001882|GO:0043168|GO:0000166|GO:0032561|GO:0065007|GO:0001883|GO:0032549|GO:0017076|GO:0005525|GO:0050794|GO:0036094|GO:0008150|GO:0007264|GO:0097367|GO:0097159|GO:0050789|GO:0019001|GO:0032555|GO:0032550|GO:0032553|GO:0007165
c15640_g1_i1	7cd42d7434f5cd070b3279e7efc87ee9	211	PRINTS	PR00449	Transforming protein P21 ras signature	109	122	2.3e-37	T	27-11-2015	IPR001806	Small GTPase superfamily	GO:0035639|GO:0003674|GO:0005488|GO:0035556|GO:0043167|GO:1901363|GO:1901265|GO:0001882|GO:0043168|GO:0000166|GO:0032561|GO:0065007|GO:0001883|GO:0032549|GO:0017076|GO:0005525|GO:0050794|GO:0036094|GO:0008150|GO:0007264|GO:0097367|GO:0097159|GO:0050789|GO:0019001|GO:0032555|GO:0032550|GO:0032553|GO:0007165
c15640_g1_i1	7cd42d7434f5cd070b3279e7efc87ee9	211	PRINTS	PR00449	Transforming protein P21 ras signature	155	177	2.3e-37	T	27-11-2015	IPR001806	Small GTPase superfamily	GO:0035639|GO:0003674|GO:0005488|GO:0035556|GO:0043167|GO:1901363|GO:1901265|GO:0001882|GO:0043168|GO:0000166|GO:0032561|GO:0065007|GO:0001883|GO:0032549|GO:0017076|GO:0005525|GO:0050794|GO:0036094|GO:0008150|GO:0007264|GO:0097367|GO:0097159|GO:0050789|GO:0019001|GO:0032555|GO:0032550|GO:0032553|GO:0007165
c15640_g1_i1	7cd42d7434f5cd070b3279e7efc87ee9	211	SUPERFAMILY	SSF52540		5	178	7.84e-54	T	27-11-2015	IPR027417	P-loop containing nucleoside triphosphate hydrolase
c15640_g1_i1	7cd42d7434f5cd070b3279e7efc87ee9	211	SMART	SM00175	Rab subfamily of small GTPases	7	180	8.9e-25	T	27-11-2015	IPR003579	Small GTPase superfamily, Rab type	GO:0008104|GO:0035639|GO:0003674|GO:0005488|GO:0035556|GO:0043167|GO:1901363|GO:1901265|GO:0001882|GO:0043168|GO:0051234|GO:0000166|GO:0032561|GO:0065007|GO:0001883|GO:0032549|GO:0017076|GO:0033036|GO:0005525|GO:0006810|GO:0050794|GO:0036094|GO:0015031|GO:0008150|GO:0007264|GO:0051179|GO:0045184|GO:0071702|GO:0097367|GO:0097159|GO:0050789|GO:0019001|GO:0032555|GO:0032550|GO:0032553|GO:0007165
c15640_g1_i1	7cd42d7434f5cd070b3279e7efc87ee9	211	SMART	SM00173	Ras subfamily of RAS small GTPases	4	180	9.3e-22	T	27-11-2015	IPR020849	Small GTPase superfamily, Ras type	GO:0035639|GO:0003674|GO:0005488|GO:0000166|GO:1901363|GO:1901265|GO:0001882|GO:0043168|GO:0005575|GO:0016020|GO:0043167|GO:0032561|GO:0065007|GO:0001883|GO:0032549|GO:0017076|GO:0005525|GO:0050794|GO:0036094|GO:0008150|GO:0006184|GO:0097367|GO:0097159|GO:0050789|GO:0019001|GO:0032555|GO:0032550|GO:0032553|GO:0007165
c15640_g1_i1	7cd42d7434f5cd070b3279e7efc87ee9	211	SMART	SM00174	Rho (Ras homology) subfamily of Ras-like small GTPases	9	180	6.1e-109	T	27-11-2015	IPR003578	Small GTPase superfamily, Rho type	GO:0035639|GO:0050789|GO:0003674|GO:0005488|GO:0035556|GO:0043167|GO:1901363|GO:1901265|GO:0001882|GO:0043168|GO:0000166|GO:0032561|GO:0065007|GO:0001883|GO:0032549|GO:0017076|GO:0005525|GO:0050794|GO:0036094|GO:0008150|GO:0007264|GO:0097367|GO:0097159|GO:0044464|GO:0005622|GO:0005575|GO:0019001|GO:0032555|GO:0032550|GO:0032553|GO:0007165
c15640_g1_i1	7cd42d7434f5cd070b3279e7efc87ee9	211	Pfam	PF00071	Ras family	8	178	1.3e-52	T	27-11-2015	IPR001806	Small GTPase superfamily	GO:0035639|GO:0003674|GO:0005488|GO:0035556|GO:0043167|GO:1901363|GO:1901265|GO:0001882|GO:0043168|GO:0000166|GO:0032561|GO:0065007|GO:0001883|GO:0032549|GO:0017076|GO:0005525|GO:0050794|GO:0036094|GO:0008150|GO:0007264|GO:0097367|GO:0097159|GO:0050789|GO:0019001|GO:0032555|GO:0032550|GO:0032553|GO:0007165
c36577_g2_i2	3dae8bf5f3c3115a088b584a89d388ac	358	SMART	SM00360	RNA recognition motif	73	145	7.3e-25	T	27-11-2015	IPR000504	RNA recognition motif domain	GO:0097159|GO:0003674|GO:1901363|GO:0003676|GO:0005488
c36577_g2_i2	3dae8bf5f3c3115a088b584a89d388ac	358	SMART	SM00360	RNA recognition motif	265	343	7.2e-07	T	27-11-2015	IPR000504	RNA recognition motif domain	GO:0097159|GO:0003674|GO:1901363|GO:0003676|GO:0005488
c36577_g2_i2	3dae8bf5f3c3115a088b584a89d388ac	358	SMART	SM00361	RNA recognition motif	265	343	0.0029	T	27-11-2015	IPR003954	RNA recognition motif domain, eukaryote	GO:0097159|GO:0003674|GO:1901363|GO:0003676|GO:0005488
c36577_g2_i2	3dae8bf5f3c3115a088b584a89d388ac	358	SMART	SM00361	RNA recognition motif	73	145	4	T	27-11-2015	IPR003954	RNA recognition motif domain, eukaryote	GO:0097159|GO:0003674|GO:1901363|GO:0003676|GO:0005488
c36577_g2_i2	3dae8bf5f3c3115a088b584a89d388ac	358	Pfam	PF00076	RNA recognition motif. (a.k.a. RRM, RBD, or RNP domain)	74	141	1.2e-19	T	27-11-2015	IPR000504	RNA recognition motif domain	GO:0097159|GO:0003674|GO:1901363|GO:0003676|GO:0005488
c36577_g2_i2	3dae8bf5f3c3115a088b584a89d388ac	358	SUPERFAMILY	SSF54928		1	66	5.02e-09	T	27-11-2015
c36577_g2_i2	3dae8bf5f3c3115a088b584a89d388ac	358	TIGRFAM	TIGR01622	SF-CC1: splicing factor, CC1-like family	1	355	1.4e-112	T	27-11-2015	IPR006509	Splicing factor, RBM39-like	GO:0090304|GO:0043229|GO:0006807|GO:0003674|GO:0005488|GO:0003676|GO:0043227|GO:0043226|GO:1901360|GO:0006139|GO:0044260|GO:0005634|GO:1901363|GO:0071704|GO:0016071|GO:0009987|GO:0006725|GO:0008150|GO:0008152|GO:0046483|GO:0016070|GO:0044238|GO:0043231|GO:0097159|GO:0044464|GO:0034641|GO:0044237|GO:0043170|GO:0005575|GO:0003723|GO:0044424|GO:0006396|GO:0006397
c36577_g2_i2	3dae8bf5f3c3115a088b584a89d388ac	358	SUPERFAMILY	SSF54928		71	159	2.04e-32	T	27-11-2015
c36577_g2_i2	3dae8bf5f3c3115a088b584a89d388ac	358	SUPERFAMILY	SSF54928		279	347	2.04e-32	T	27-11-2015
c36577_g2_i2	3dae8bf5f3c3115a088b584a89d388ac	358	Pfam	PF15519	linker between RRM2 and RRM3 domains in RBM39 protein	165	208	5.5e-06	T	27-11-2015	IPR029123	Splicing factor RBM39, linker
c36577_g2_i2	3dae8bf5f3c3115a088b584a89d388ac	358	Pfam	PF13893	RNA recognition motif. (a.k.a. RRM, RBD, or RNP domain)	294	342	6.9e-08	T	27-11-2015
c24087_g1_i1	b3e1ac6ab93acfd8645b54f48d712072	231	Pfam	PF03188	Eukaryotic cytochrome b561	49	181	1.1e-47	T	27-11-2015	IPR004877	Cytochrome b561 domain	GO:0005575|GO:0044425|GO:0016021|GO:0031224
c24087_g1_i1	b3e1ac6ab93acfd8645b54f48d712072	231	SMART	SM00665	Cytochrome b-561 / ferric reductase transmembrane domain.	49	175	1.6e-52	T	27-11-2015	IPR006593	Cytochrome b561/ferric reductase transmembrane
c39759_g1_i1	e3aa4ea8a01f9a27ac93c90676332fcd	545	Pfam	PF00501	AMP-binding enzyme	40	447	4e-96	T	27-11-2015	IPR000873	AMP-dependent synthetase/ligase	GO:0008150|GO:0003824|GO:0003674|GO:0008152
c39759_g1_i1	e3aa4ea8a01f9a27ac93c90676332fcd	545	Pfam	PF13193	AMP-binding enzyme C-terminal domain	456	531	1.5e-13	T	27-11-2015	IPR025110	AMP-binding enzyme C-terminal domain
c39759_g1_i1	e3aa4ea8a01f9a27ac93c90676332fcd	545	SUPERFAMILY	SSF56801		21	543	1.24e-138	T	27-11-2015
c36442_g1_i3	c8c51e7ba810b3c69e418d5f2f627094	454	TIGRFAM	TIGR00378	cax: calcium/proton exchanger	77	426	2.2e-95	T	27-11-2015	IPR004798	Calcium/proton exchanger CAX	GO:0003674|GO:0044699|GO:0015085|GO:0015491|GO:0015077|GO:0005215|GO:0072509|GO:0051139|GO:0046873|GO:0022804|GO:0015297|GO:0008324|GO:0015291|GO:0006812|GO:0006811|GO:0006810|GO:0015299|GO:0006816|GO:0015298|GO:0044765|GO:0008150|GO:0015368|GO:0070838|GO:0051234|GO:0051179|GO:1902578|GO:0022891|GO:0022890|GO:0022892|GO:0072511|GO:0015075|GO:0022857|GO:0015369|GO:0030001|GO:0015078
c36442_g1_i3	c8c51e7ba810b3c69e418d5f2f627094	454	TIGRFAM	TIGR00846	caca2: calcium/proton exchanger	58	426	1.6e-146	T	27-11-2015	IPR004713	Calcium/proton exchanger	GO:0003674|GO:0031224|GO:0015075|GO:0016021|GO:0051179|GO:0044699|GO:0005215|GO:0009987|GO:0006812|GO:0006811|GO:0006810|GO:0044765|GO:0008150|GO:0008324|GO:0051234|GO:0055085|GO:1902578|GO:0022891|GO:0022892|GO:0044763|GO:0005575|GO:0022857|GO:0044425
c36442_g1_i3	c8c51e7ba810b3c69e418d5f2f627094	454	Pfam	PF01699	Sodium/calcium exchanger protein	293	421	1.8e-19	T	27-11-2015	IPR004837	Sodium/calcium exchanger membrane region	GO:0044699|GO:0009987|GO:0008150|GO:0016021|GO:0006810|GO:0051179|GO:0005575|GO:0044765|GO:0044763|GO:1902578|GO:0044425|GO:0051234|GO:0055085|GO:0031224
c36442_g1_i3	c8c51e7ba810b3c69e418d5f2f627094	454	Pfam	PF01699	Sodium/calcium exchanger protein	102	248	2.5e-24	T	27-11-2015	IPR004837	Sodium/calcium exchanger membrane region	GO:0044699|GO:0009987|GO:0008150|GO:0016021|GO:0006810|GO:0051179|GO:0005575|GO:0044765|GO:0044763|GO:1902578|GO:0044425|GO:0051234|GO:0055085|GO:0031224
c31318_g1_i1	e9bf929ddaf0765868cff32c9fc1269a	203	Pfam	PF14571	Stress-induced protein Di19, C-terminal	95	198	2.3e-30	T	27-11-2015	IPR027935	Protein dehydration-induced 19, C-terminal
c31318_g1_i1	e9bf929ddaf0765868cff32c9fc1269a	203	Pfam	PF05605	Drought induced 19 protein (Di19), zinc-binding	24	76	5.5e-22	T	27-11-2015	IPR008598	Drought induced 19 protein-like, zinc-binding domain
c37355_g1_i1	7dd1eea14519667509e861732d338116	295	SUPERFAMILY	SSF47874		1	293	8.38e-89	T	27-11-2015
c37355_g1_i1	7dd1eea14519667509e861732d338116	295	Pfam	PF00191	Annexin	226	290	7e-17	T	27-11-2015	IPR018502	Annexin repeat	GO:0043168|GO:0043169|GO:0005543|GO:0005544|GO:0008289|GO:0043167|GO:0003674|GO:0005509|GO:0046872|GO:0005488
c37355_g1_i1	7dd1eea14519667509e861732d338116	295	Pfam	PF00191	Annexin	64	131	1.1e-07	T	27-11-2015	IPR018502	Annexin repeat	GO:0043168|GO:0043169|GO:0005543|GO:0005544|GO:0008289|GO:0043167|GO:0003674|GO:0005509|GO:0046872|GO:0005488
c37355_g1_i1	7dd1eea14519667509e861732d338116	295	Pfam	PF00191	Annexin	151	213	8.2e-12	T	27-11-2015	IPR018502	Annexin repeat	GO:0043168|GO:0043169|GO:0005543|GO:0005544|GO:0008289|GO:0043167|GO:0003674|GO:0005509|GO:0046872|GO:0005488
c37355_g1_i1	7dd1eea14519667509e861732d338116	295	Pfam	PF00191	Annexin	2	55	8e-13	T	27-11-2015	IPR018502	Annexin repeat	GO:0043168|GO:0043169|GO:0005543|GO:0005544|GO:0008289|GO:0043167|GO:0003674|GO:0005509|GO:0046872|GO:0005488
c37355_g1_i1	7dd1eea14519667509e861732d338116	295	PRINTS	PR01814	Plant annexin signature	141	161	8.6e-05	T	27-11-2015	IPR009118	Annexin, plant
c37355_g1_i1	7dd1eea14519667509e861732d338116	295	PRINTS	PR01814	Plant annexin signature	99	113	8.6e-05	T	27-11-2015	IPR009118	Annexin, plant
c37355_g1_i1	7dd1eea14519667509e861732d338116	295	PRINTS	PR01814	Plant annexin signature	206	224	8.6e-05	T	27-11-2015	IPR009118	Annexin, plant
c37355_g1_i1	7dd1eea14519667509e861732d338116	295	SMART	SM00335	Annexin repeats	5	57	1.2e-11	T	27-11-2015	IPR018502	Annexin repeat	GO:0043168|GO:0043169|GO:0005543|GO:0005544|GO:0008289|GO:0043167|GO:0003674|GO:0005509|GO:0046872|GO:0005488
c37355_g1_i1	7dd1eea14519667509e861732d338116	295	SMART	SM00335	Annexin repeats	165	215	0.011	T	27-11-2015	IPR018502	Annexin repeat	GO:0043168|GO:0043169|GO:0005543|GO:0005544|GO:0008289|GO:0043167|GO:0003674|GO:0005509|GO:0046872|GO:0005488
c37355_g1_i1	7dd1eea14519667509e861732d338116	295	SMART	SM00335	Annexin repeats	238	290	3e-12	T	27-11-2015	IPR018502	Annexin repeat	GO:0043168|GO:0043169|GO:0005543|GO:0005544|GO:0008289|GO:0043167|GO:0003674|GO:0005509|GO:0046872|GO:0005488
c37355_g1_i1	7dd1eea14519667509e861732d338116	295	SMART	SM00335	Annexin repeats	84	132	0.018	T	27-11-2015	IPR018502	Annexin repeat	GO:0043168|GO:0043169|GO:0005543|GO:0005544|GO:0008289|GO:0043167|GO:0003674|GO:0005509|GO:0046872|GO:0005488
c37355_g1_i1	7dd1eea14519667509e861732d338116	295	PRINTS	PR00196	Annexin family signature	2	24	9.2e-16	T	27-11-2015	IPR001464	Annexin	GO:0043168|GO:0043169|GO:0005543|GO:0005544|GO:0008289|GO:0043167|GO:0003674|GO:0005509|GO:0046872|GO:0005488
c37355_g1_i1	7dd1eea14519667509e861732d338116	295	PRINTS	PR00196	Annexin family signature	42	58	9.2e-16	T	27-11-2015	IPR001464	Annexin	GO:0043168|GO:0043169|GO:0005543|GO:0005544|GO:0008289|GO:0043167|GO:0003674|GO:0005509|GO:0046872|GO:0005488
c37355_g1_i1	7dd1eea14519667509e861732d338116	295	PRINTS	PR00196	Annexin family signature	234	254	9.2e-16	T	27-11-2015	IPR001464	Annexin	GO:0043168|GO:0043169|GO:0005543|GO:0005544|GO:0008289|GO:0043167|GO:0003674|GO:0005509|GO:0046872|GO:0005488
c37355_g1_i1	7dd1eea14519667509e861732d338116	295	PRINTS	PR00196	Annexin family signature	278	291	9.2e-16	T	27-11-2015	IPR001464	Annexin	GO:0043168|GO:0043169|GO:0005543|GO:0005544|GO:0008289|GO:0043167|GO:0003674|GO:0005509|GO:0046872|GO:0005488
c37355_g1_i1	7dd1eea14519667509e861732d338116	295	PRINTS	PR00196	Annexin family signature	154	180	9.2e-16	T	27-11-2015	IPR001464	Annexin	GO:0043168|GO:0043169|GO:0005543|GO:0005544|GO:0008289|GO:0043167|GO:0003674|GO:0005509|GO:0046872|GO:0005488
c31842_g1_i1	d9fd07432acd3e7872ea667ec166e960	540	SUPERFAMILY	SSF51126		217	538	2.02e-113	T	27-11-2015	IPR011050	Pectin lyase fold/virulence factor
c31842_g1_i1	d9fd07432acd3e7872ea667ec166e960	540	Pfam	PF04043	Plant invertase/pectin methylesterase inhibitor	29	171	3.6e-23	T	27-11-2015	IPR006501	Pectinesterase inhibitor domain	GO:0016787|GO:0052689|GO:0030234|GO:0030599|GO:0003824|GO:0003674|GO:0016788|GO:0004857|GO:0098772
c31842_g1_i1	d9fd07432acd3e7872ea667ec166e960	540	SUPERFAMILY	SSF101148		29	171	1.96e-22	T	27-11-2015	IPR006501	Pectinesterase inhibitor domain	GO:0016787|GO:0052689|GO:0030234|GO:0030599|GO:0003824|GO:0003674|GO:0016788|GO:0004857|GO:0098772
c31842_g1_i1	d9fd07432acd3e7872ea667ec166e960	540	Pfam	PF01095	Pectinesterase	221	525	1.1e-141	T	27-11-2015	IPR000070	Pectinesterase, catalytic	GO:0042545|GO:0016787|GO:0071554|GO:0052689|GO:0071555|GO:0005618|GO:0008150|GO:0009987|GO:0044464|GO:0030599|GO:0030312|GO:0005575|GO:0003824|GO:0003674|GO:0016788|GO:0045229|GO:0071840|GO:0016043
c31842_g1_i1	d9fd07432acd3e7872ea667ec166e960	540	TIGRFAM	TIGR01614	PME_inhib: pectinesterase inhibitor domain	29	172	1.5e-17	T	27-11-2015	IPR006501	Pectinesterase inhibitor domain	GO:0016787|GO:0052689|GO:0030234|GO:0030599|GO:0003824|GO:0003674|GO:0016788|GO:0004857|GO:0098772
c31842_g1_i1	d9fd07432acd3e7872ea667ec166e960	540	SMART	SM00856	Plant invertase/pectin methylesterase inhibitor	23	171	3.4e-24	T	27-11-2015	IPR006501	Pectinesterase inhibitor domain	GO:0016787|GO:0052689|GO:0030234|GO:0030599|GO:0003824|GO:0003674|GO:0016788|GO:0004857|GO:0098772
c39648_g3_i3	2f9041bf0bf1cc386e51f1fb46bb1baf	204	SUPERFAMILY	SSF53254		95	172	3.33e-24	T	27-11-2015	IPR029033	Histidine phosphatase superfamily
c39648_g3_i3	2f9041bf0bf1cc386e51f1fb46bb1baf	204	Pfam	PF00300	Histidine phosphatase superfamily (branch 1)	95	204	3.4e-19	T	27-11-2015	IPR013078	Histidine phosphatase superfamily, clade-1
c39648_g3_i3	2f9041bf0bf1cc386e51f1fb46bb1baf	204	SMART	SM00855	Phosphoglycerate mutase family	94	178	1.1e-09	T	27-11-2015	IPR013078	Histidine phosphatase superfamily, clade-1
c32032_g1_i1	7a1d460b0b6df1eca2f354e838bf5131	338	Pfam	PF03171	2OG-Fe(II) oxygenase superfamily	171	280	7.7e-26	T	27-11-2015	IPR005123	Oxoglutarate/iron-dependent dioxygenase	GO:0044710|GO:0051213|GO:0016706|GO:0016705|GO:0003824|GO:0003674|GO:0044699|GO:0008152|GO:0008150|GO:0055114|GO:0016491
c32032_g1_i1	7a1d460b0b6df1eca2f354e838bf5131	338	SUPERFAMILY	SSF51197		12	323	2.33e-81	T	27-11-2015
c32032_g1_i1	7a1d460b0b6df1eca2f354e838bf5131	338	PRINTS	PR00682	Isopenicillin N synthase signature	241	267	1.2e-06	T	27-11-2015	IPR002283	Isopenicillin N synthase	GO:0043169|GO:0044710|GO:0046914|GO:0044699|GO:0043167|GO:0003824|GO:0003674|GO:0005488|GO:0008152|GO:0008150|GO:0005506|GO:0046872|GO:0055114|GO:0016491
c32032_g1_i1	7a1d460b0b6df1eca2f354e838bf5131	338	PRINTS	PR00682	Isopenicillin N synthase signature	206	227	1.2e-06	T	27-11-2015	IPR002283	Isopenicillin N synthase	GO:0043169|GO:0044710|GO:0046914|GO:0044699|GO:0043167|GO:0003824|GO:0003674|GO:0005488|GO:0008152|GO:0008150|GO:0005506|GO:0046872|GO:0055114|GO:0016491
c32032_g1_i1	7a1d460b0b6df1eca2f354e838bf5131	338	PRINTS	PR00682	Isopenicillin N synthase signature	36	53	1.2e-06	T	27-11-2015	IPR002283	Isopenicillin N synthase	GO:0043169|GO:0044710|GO:0046914|GO:0044699|GO:0043167|GO:0003824|GO:0003674|GO:0005488|GO:0008152|GO:0008150|GO:0005506|GO:0046872|GO:0055114|GO:0016491
c32032_g1_i1	7a1d460b0b6df1eca2f354e838bf5131	338	Pfam	PF14226	non-haem dioxygenase in morphine synthesis N-terminal	20	89	1.5e-17	T	27-11-2015	IPR026992	Non-haem dioxygenase N-terminal domain
c40803_g1_i2	ee21c7b69c28cd55ca85f766a62b925a	962	SMART	SM00525		602	622	0.00028	T	27-11-2015	IPR003651	Endonuclease III-like, iron-sulphur cluster loop motif	GO:0005488|GO:0051536|GO:0003674|GO:0051539|GO:0051540
c40803_g1_i2	ee21c7b69c28cd55ca85f766a62b925a	962	SUPERFAMILY	SSF48150		449	624	2.3e-43	T	27-11-2015	IPR011257	DNA glycosylase	GO:0090304|GO:0034641|GO:0006807|GO:0003674|GO:0044699|GO:0006139|GO:0044710|GO:0044260|GO:0071704|GO:1901360|GO:0006281|GO:0009987|GO:0006725|GO:0051716|GO:0006974|GO:0003824|GO:0006950|GO:0044763|GO:0008152|GO:0046483|GO:0044238|GO:0050896|GO:0044237|GO:0043170|GO:0033554|GO:0006259|GO:0008150
c40803_g1_i2	ee21c7b69c28cd55ca85f766a62b925a	962	SUPERFAMILY	SSF48150		209	265	2.3e-43	T	27-11-2015	IPR011257	DNA glycosylase	GO:0090304|GO:0034641|GO:0006807|GO:0003674|GO:0044699|GO:0006139|GO:0044710|GO:0044260|GO:0071704|GO:1901360|GO:0006281|GO:0009987|GO:0006725|GO:0051716|GO:0006974|GO:0003824|GO:0006950|GO:0044763|GO:0008152|GO:0046483|GO:0044238|GO:0050896|GO:0044237|GO:0043170|GO:0033554|GO:0006259|GO:0008150
c40803_g1_i2	ee21c7b69c28cd55ca85f766a62b925a	962	Pfam	PF15629	Permuted single zf-CXXC unit	814	842	9.4e-07	T	27-11-2015	IPR028924	Permuted single zf-CXXC unit
c40803_g1_i2	ee21c7b69c28cd55ca85f766a62b925a	962	Pfam	PF15628	RRM in Demeter	847	949	1.7e-42	T	27-11-2015	IPR028925	Demeter, RRM-fold domain
c40803_g1_i2	ee21c7b69c28cd55ca85f766a62b925a	962	SMART	SM00478	endonuclease III	441	601	0.00041	T	27-11-2015	IPR003265	HhH-GPD domain	GO:0090304|GO:0034641|GO:0006807|GO:1901360|GO:0006139|GO:0051716|GO:0044260|GO:0071704|GO:0044699|GO:0006284|GO:0006281|GO:0009987|GO:0006725|GO:0044710|GO:0006974|GO:0006950|GO:0044763|GO:0008152|GO:0046483|GO:0044238|GO:0050896|GO:0044237|GO:0043170|GO:0033554|GO:0006259|GO:0008150
c40803_g1_i2	ee21c7b69c28cd55ca85f766a62b925a	962	Pfam	PF00730	HhH-GPD superfamily base excision DNA repair protein	447	562	1.1e-07	T	27-11-2015	IPR003265	HhH-GPD domain	GO:0090304|GO:0034641|GO:0006807|GO:1901360|GO:0006139|GO:0051716|GO:0044260|GO:0071704|GO:0044699|GO:0006284|GO:0006281|GO:0009987|GO:0006725|GO:0044710|GO:0006974|GO:0006950|GO:0044763|GO:0008152|GO:0046483|GO:0044238|GO:0050896|GO:0044237|GO:0043170|GO:0033554|GO:0006259|GO:0008150
c29441_g1_i2	c2a9d34ff6aa06f2bfd7d5a4d7afb55e	1059	SUPERFAMILY	SSF81665		779	1043	8.89e-138	T	27-11-2015
c29441_g1_i2	c2a9d34ff6aa06f2bfd7d5a4d7afb55e	1059	SUPERFAMILY	SSF81665		25	150	8.89e-138	T	27-11-2015
c29441_g1_i2	c2a9d34ff6aa06f2bfd7d5a4d7afb55e	1059	SUPERFAMILY	SSF81665		263	373	8.89e-138	T	27-11-2015
c29441_g1_i2	c2a9d34ff6aa06f2bfd7d5a4d7afb55e	1059	SUPERFAMILY	SSF56784		377	397	2.07e-54	T	27-11-2015	IPR023214	HAD-like domain
c29441_g1_i2	c2a9d34ff6aa06f2bfd7d5a4d7afb55e	1059	SUPERFAMILY	SSF56784		591	833	2.07e-54	T	27-11-2015	IPR023214	HAD-like domain
c29441_g1_i2	c2a9d34ff6aa06f2bfd7d5a4d7afb55e	1059	SUPERFAMILY	SSF56784		505	548	2.07e-54	T	27-11-2015	IPR023214	HAD-like domain
c29441_g1_i2	c2a9d34ff6aa06f2bfd7d5a4d7afb55e	1059	SUPERFAMILY	SSF81660		386	627	1.61e-49	T	27-11-2015	IPR023299	P-type ATPase, cytoplasmic domain N	GO:0097159|GO:0000166|GO:0036094|GO:0003674|GO:0005488|GO:1901363|GO:1901265
c29441_g1_i2	c2a9d34ff6aa06f2bfd7d5a4d7afb55e	1059	Pfam	PF00122	E1-E2 ATPase	118	371	2.1e-67	T	27-11-2015	IPR008250	P-type ATPase, A domain	GO:0043169|GO:0097159|GO:0000166|GO:0036094|GO:0043167|GO:0003674|GO:0005488|GO:0046872|GO:1901363|GO:1901265
c29441_g1_i2	c2a9d34ff6aa06f2bfd7d5a4d7afb55e	1059	PRINTS	PR00119	P-type cation-transporting ATPase superfamily signature	623	634	1.1e-39	T	27-11-2015	IPR001757	P-type ATPase	GO:0005575|GO:0044425|GO:0016021|GO:0031224
c29441_g1_i2	c2a9d34ff6aa06f2bfd7d5a4d7afb55e	1059	PRINTS	PR00119	P-type cation-transporting ATPase superfamily signature	729	748	1.1e-39	T	27-11-2015	IPR001757	P-type ATPase	GO:0005575|GO:0044425|GO:0016021|GO:0031224
c29441_g1_i2	c2a9d34ff6aa06f2bfd7d5a4d7afb55e	1059	PRINTS	PR00119	P-type cation-transporting ATPase superfamily signature	379	393	1.1e-39	T	27-11-2015	IPR001757	P-type ATPase	GO:0005575|GO:0044425|GO:0016021|GO:0031224
c29441_g1_i2	c2a9d34ff6aa06f2bfd7d5a4d7afb55e	1059	PRINTS	PR00119	P-type cation-transporting ATPase superfamily signature	645	655	1.1e-39	T	27-11-2015	IPR001757	P-type ATPase	GO:0005575|GO:0044425|GO:0016021|GO:0031224
c29441_g1_i2	c2a9d34ff6aa06f2bfd7d5a4d7afb55e	1059	PRINTS	PR00119	P-type cation-transporting ATPase superfamily signature	198	212	1.1e-39	T	27-11-2015	IPR001757	P-type ATPase	GO:0005575|GO:0044425|GO:0016021|GO:0031224
c29441_g1_i2	c2a9d34ff6aa06f2bfd7d5a4d7afb55e	1059	PRINTS	PR00119	P-type cation-transporting ATPase superfamily signature	753	765	1.1e-39	T	27-11-2015	IPR001757	P-type ATPase	GO:0005575|GO:0044425|GO:0016021|GO:0031224
c29441_g1_i2	c2a9d34ff6aa06f2bfd7d5a4d7afb55e	1059	Pfam	PF00689	Cation transporting ATPase, C-terminus	814	1040	3.6e-49	T	27-11-2015	IPR006068	Cation-transporting P-type ATPase, C-terminal
c29441_g1_i2	c2a9d34ff6aa06f2bfd7d5a4d7afb55e	1059	Pfam	PF00702	haloacid dehalogenase-like hydrolase	376	743	3e-30	T	27-11-2015	IPR023214	HAD-like domain
c29441_g1_i2	c2a9d34ff6aa06f2bfd7d5a4d7afb55e	1059	Pfam	PF00690	Cation transporter/ATPase, N-terminus	27	94	6.8e-18	T	27-11-2015	IPR004014	Cation-transporting P-type ATPase, N-terminal
c29441_g1_i2	c2a9d34ff6aa06f2bfd7d5a4d7afb55e	1059	TIGRFAM	TIGR01494	ATPase_P-type: HAD ATPase, P-type, family IC	318	400	3e-21	T	27-11-2015	IPR001757	P-type ATPase	GO:0005575|GO:0044425|GO:0016021|GO:0031224
c29441_g1_i2	c2a9d34ff6aa06f2bfd7d5a4d7afb55e	1059	TIGRFAM	TIGR01494	ATPase_P-type: HAD ATPase, P-type, family IC	118	304	8.6e-22	T	27-11-2015	IPR001757	P-type ATPase	GO:0005575|GO:0044425|GO:0016021|GO:0031224
c29441_g1_i2	c2a9d34ff6aa06f2bfd7d5a4d7afb55e	1059	TIGRFAM	TIGR01494	ATPase_P-type: HAD ATPase, P-type, family IC	703	813	2.8e-34	T	27-11-2015	IPR001757	P-type ATPase	GO:0005575|GO:0044425|GO:0016021|GO:0031224
c29441_g1_i2	c2a9d34ff6aa06f2bfd7d5a4d7afb55e	1059	SMART	SM00831	Cation transporter/ATPase, N-terminus	25	99	6.6e-20	T	27-11-2015	IPR004014	Cation-transporting P-type ATPase, N-terminal
c29441_g1_i2	c2a9d34ff6aa06f2bfd7d5a4d7afb55e	1059	SUPERFAMILY	SSF81653		149	258	3.53e-28	T	27-11-2015
c32585_g1_i1	27b0fc77de8ebef41430d6850be3c592	313	SUPERFAMILY	SSF47676		134	221	4.97e-20	T	27-11-2015	IPR017923	Transcription factor IIS, N-terminal	GO:0032774|GO:0090304|GO:0044249|GO:0034641|GO:0006807|GO:0003674|GO:0005488|GO:0034645|GO:0003677|GO:1901362|GO:0043226|GO:0097659|GO:1901576|GO:0044260|GO:0043227|GO:0005634|GO:1901363|GO:0071704|GO:1901360|GO:0003676|GO:0018130|GO:0006139|GO:0009987|GO:0006725|GO:0009058|GO:0009059|GO:0008150|GO:0008152|GO:0034654|GO:0046483|GO:0016070|GO:0044238|GO:0044271|GO:0043231|GO:0097159|GO:0044464|GO:…
c32585_g1_i1	27b0fc77de8ebef41430d6850be3c592	313	SMART	SM00509	Domain in the N-terminus of transcription elongation factor S-II (and elsewhere)	139	211	1.4e-17	T	27-11-2015	IPR003617	Transcription elongation factor, TFIIS/CRSP70, N-terminal, sub-type	GO:0032774|GO:0090304|GO:0044249|GO:0034641|GO:0006807|GO:0034645|GO:1901362|GO:0043226|GO:1901360|GO:1901576|GO:0044260|GO:0043227|GO:0005634|GO:0071704|GO:0097659|GO:0018130|GO:0006139|GO:0009987|GO:0006725|GO:0009058|GO:0009059|GO:0008150|GO:0008152|GO:0034654|GO:0046483|GO:0016070|GO:0044238|GO:0044271|GO:0043231|GO:0044464|GO:0043229|GO:0044237|GO:0043170|GO:0005575|GO:0006351|GO:0044424|GO:…
c32585_g1_i1	27b0fc77de8ebef41430d6850be3c592	313	Pfam	PF08711	TFIIS helical bundle-like domain	160	210	2.4e-14	T	27-11-2015	IPR017923	Transcription factor IIS, N-terminal	GO:0032774|GO:0090304|GO:0044249|GO:0034641|GO:0006807|GO:0003674|GO:0005488|GO:0034645|GO:0003677|GO:1901362|GO:0043226|GO:0097659|GO:1901576|GO:0044260|GO:0043227|GO:0005634|GO:1901363|GO:0071704|GO:1901360|GO:0003676|GO:0018130|GO:0006139|GO:0009987|GO:0006725|GO:0009058|GO:0009059|GO:0008150|GO:0008152|GO:0034654|GO:0046483|GO:0016070|GO:0044238|GO:0044271|GO:0043231|GO:0097159|GO:0044464|GO:…
c70652_g1_i1	97448c9fbb56bc1fc406506025eaa5d2	113	Pfam	PF00560	Leucine Rich Repeat	102	113	0.48	T	27-11-2015	IPR001611	Leucine-rich repeat	GO:0003674|GO:0005488|GO:0005515
c70652_g1_i1	97448c9fbb56bc1fc406506025eaa5d2	113	Pfam	PF00560	Leucine Rich Repeat	53	76	0.039	T	27-11-2015	IPR001611	Leucine-rich repeat	GO:0003674|GO:0005488|GO:0005515
c70652_g1_i1	97448c9fbb56bc1fc406506025eaa5d2	113	Pfam	PF00560	Leucine Rich Repeat	79	99	0.68	T	27-11-2015	IPR001611	Leucine-rich repeat	GO:0003674|GO:0005488|GO:0005515
c70652_g1_i1	97448c9fbb56bc1fc406506025eaa5d2	113	SUPERFAMILY	SSF52058		1	113	3.61e-28	T	27-11-2015
c70652_g1_i1	97448c9fbb56bc1fc406506025eaa5d2	113	Pfam	PF12799	Leucine Rich repeats (2 copies)	4	42	2.6e-08	T	27-11-2015	IPR025875	Leucine rich repeat 4
c70652_g1_i1	97448c9fbb56bc1fc406506025eaa5d2	113	PRINTS	PR00019	Leucine-rich repeat signature	30	43	1.3e-05	T	27-11-2015
c70652_g1_i1	97448c9fbb56bc1fc406506025eaa5d2	113	PRINTS	PR00019	Leucine-rich repeat signature	76	89	1.3e-05	T	27-11-2015
c40526_g1_i1	5ff34b43568695eb92045cd421583148	536	Pfam	PF08031	Berberine and berberine like	470	526	1.1e-22	T	27-11-2015	IPR012951	Berberine/berberine-like	GO:0043168|GO:0050662|GO:0044710|GO:0050660|GO:0044699|GO:0008150|GO:0097159|GO:1901265|GO:0000166|GO:0036094|GO:0003824|GO:0003674|GO:0005488|GO:0008152|GO:0048037|GO:0043167|GO:1901363|GO:0055114|GO:0016491
c40526_g1_i1	5ff34b43568695eb92045cd421583148	536	SUPERFAMILY	SSF56176		20	248	3.13e-51	T	27-11-2015	IPR016166	FAD-binding, type 2	GO:0043168|GO:0050662|GO:0044710|GO:0050660|GO:0016614|GO:0044699|GO:0008150|GO:0097159|GO:1901265|GO:0000166|GO:0036094|GO:0003824|GO:0003674|GO:0005488|GO:0008152|GO:0048037|GO:0043167|GO:1901363|GO:0055114|GO:0016491
c40526_g1_i1	5ff34b43568695eb92045cd421583148	536	Pfam	PF01565	FAD binding domain	77	214	8e-30	T	27-11-2015	IPR006094	FAD linked oxidase, N-terminal	GO:0008762|GO:0003674|GO:0005488|GO:0043167|GO:1901363|GO:0044699|GO:0016491|GO:0043168|GO:0050662|GO:0044710|GO:0050660|GO:0000166|GO:1901265|GO:0036094|GO:0003824|GO:0008150|GO:0008152|GO:0055114|GO:0016614|GO:0016616|GO:0097159|GO:0048037
c35654_g1_i1	24386a7ead3d666bfb60c50578788f32	363	SUPERFAMILY	SSF56112		15	312	1.27e-83	T	27-11-2015	IPR011009	Protein kinase-like domain	GO:0016772|GO:0016740|GO:0003674|GO:0003824
c35654_g1_i1	24386a7ead3d666bfb60c50578788f32	363	SMART	SM00220	Serine/Threonine protein kinases, catalytic domain	23	279	1.2e-98	T	27-11-2015	IPR002290	Serine/threonine/dual specificity protein kinase, catalytic domain	GO:0035639|GO:0016310|GO:0003674|GO:0005488|GO:0000166|GO:1901363|GO:1901265|GO:0001882|GO:0043168|GO:0044267|GO:0044260|GO:0032549|GO:0043167|GO:0071704|GO:0016740|GO:0001883|GO:0004672|GO:0017076|GO:0005524|GO:0006468|GO:0009987|GO:0006793|GO:0016301|GO:0006464|GO:0036094|GO:0003824|GO:0043412|GO:0036211|GO:0008150|GO:0008152|GO:0044238|GO:0030554|GO:0016773|GO:0016772|GO:0044237|GO:0043170|GO:…
c35654_g1_i1	24386a7ead3d666bfb60c50578788f32	363	Pfam	PF00069	Protein kinase domain	23	279	1.4e-70	T	27-11-2015	IPR000719	Protein kinase domain	GO:0035639|GO:0016310|GO:0003674|GO:0005488|GO:0000166|GO:1901363|GO:1901265|GO:0001882|GO:0043168|GO:0044267|GO:0044260|GO:0032549|GO:0043167|GO:0071704|GO:0016740|GO:0001883|GO:0004672|GO:0017076|GO:0005524|GO:0006468|GO:0009987|GO:0006793|GO:0016301|GO:0006464|GO:0036094|GO:0003824|GO:0043412|GO:0036211|GO:0008150|GO:0008152|GO:0044238|GO:0030554|GO:0016773|GO:0016772|GO:0044237|GO:0043170|GO:…
c25071_g1_i2	79a4e2941d0ad2c55528acf584712407	229	SMART	SM00054	EF-hand, calcium binding motif	149	177	0.022	T	27-11-2015	IPR002048	EF-hand domain	GO:0043169|GO:0043167|GO:0003674|GO:0005509|GO:0046872|GO:0005488
c25071_g1_i2	79a4e2941d0ad2c55528acf584712407	229	SMART	SM00054	EF-hand, calcium binding motif	58	86	0.0015	T	27-11-2015	IPR002048	EF-hand domain	GO:0043169|GO:0043167|GO:0003674|GO:0005509|GO:0046872|GO:0005488
c25071_g1_i2	79a4e2941d0ad2c55528acf584712407	229	SMART	SM00054	EF-hand, calcium binding motif	185	213	3	T	27-11-2015	IPR002048	EF-hand domain	GO:0043169|GO:0043167|GO:0003674|GO:0005509|GO:0046872|GO:0005488
c25071_g1_i2	79a4e2941d0ad2c55528acf584712407	229	Pfam	PF00036	EF hand	59	85	2.8e-06	T	27-11-2015	IPR002048	EF-hand domain	GO:0043169|GO:0043167|GO:0003674|GO:0005509|GO:0046872|GO:0005488
c25071_g1_i2	79a4e2941d0ad2c55528acf584712407	229	SUPERFAMILY	SSF47473		54	221	1.84e-32	T	27-11-2015
c25071_g1_i2	79a4e2941d0ad2c55528acf584712407	229	Pfam	PF13499	EF-hand domain pair	152	209	1.2e-09	T	27-11-2015	IPR011992	EF-hand domain pair
c40890_g1_i2	bcabd2f894d1b6fa0ef26e92b636af3d	817	TIGRFAM	TIGR00756	PPR: pentatricopeptide repeat domain	291	324	2.2e-05	T	27-11-2015	IPR002885	Pentatricopeptide repeat
c40890_g1_i2	bcabd2f894d1b6fa0ef26e92b636af3d	817	TIGRFAM	TIGR00756	PPR: pentatricopeptide repeat domain	156	184	0.001	T	27-11-2015	IPR002885	Pentatricopeptide repeat
c40890_g1_i2	bcabd2f894d1b6fa0ef26e92b636af3d	817	TIGRFAM	TIGR00756	PPR: pentatricopeptide repeat domain	594	627	3.8e-07	T	27-11-2015	IPR002885	Pentatricopeptide repeat
c40890_g1_i2	bcabd2f894d1b6fa0ef26e92b636af3d	817	TIGRFAM	TIGR00756	PPR: pentatricopeptide repeat domain	493	527	3.7e-06	T	27-11-2015	IPR002885	Pentatricopeptide repeat
c40890_g1_i2	bcabd2f894d1b6fa0ef26e92b636af3d	817	TIGRFAM	TIGR00756	PPR: pentatricopeptide repeat domain	84	116	0.0029	T	27-11-2015	IPR002885	Pentatricopeptide repeat
c40890_g1_i2	bcabd2f894d1b6fa0ef26e92b636af3d	817	TIGRFAM	TIGR00756	PPR: pentatricopeptide repeat domain	184	218	9.5e-05	T	27-11-2015	IPR002885	Pentatricopeptide repeat
c40890_g1_i2	bcabd2f894d1b6fa0ef26e92b636af3d	817	TIGRFAM	TIGR00756	PPR: pentatricopeptide repeat domain	630	662	8.1e-05	T	27-11-2015	IPR002885	Pentatricopeptide repeat
c40890_g1_i2	bcabd2f894d1b6fa0ef26e92b636af3d	817	Pfam	PF13041	PPR repeat family	591	639	3.3e-10	T	27-11-2015	IPR002885	Pentatricopeptide repeat
c40890_g1_i2	bcabd2f894d1b6fa0ef26e92b636af3d	817	Pfam	PF13041	PPR repeat family	491	538	4e-11	T	27-11-2015	IPR002885	Pentatricopeptide repeat
c40890_g1_i2	bcabd2f894d1b6fa0ef26e92b636af3d	817	Pfam	PF13041	PPR repeat family	289	328	2.2e-07	T	27-11-2015	IPR002885	Pentatricopeptide repeat
c40890_g1_i2	bcabd2f894d1b6fa0ef26e92b636af3d	817	Pfam	PF01535	PPR repeat	666	690	0.033	T	27-11-2015	IPR002885	Pentatricopeptide repeat
c40890_g1_i2	bcabd2f894d1b6fa0ef26e92b636af3d	817	Pfam	PF01535	PPR repeat	156	182	4.3e-05	T	27-11-2015	IPR002885	Pentatricopeptide repeat
c40890_g1_i2	bcabd2f894d1b6fa0ef26e92b636af3d	817	Pfam	PF01535	PPR repeat	184	211	0.0021	T	27-11-2015	IPR002885	Pentatricopeptide repeat
c40890_g1_i2	bcabd2f894d1b6fa0ef26e92b636af3d	817	Pfam	PF01535	PPR repeat	392	416	0.0015	T	27-11-2015	IPR002885	Pentatricopeptide repeat
c40890_g1_i2	bcabd2f894d1b6fa0ef26e92b636af3d	817	Pfam	PF01535	PPR repeat	84	112	0.047	T	27-11-2015	IPR002885	Pentatricopeptide repeat
c41690_g1_i1	57268725efe5e8f6c9dc75fffb721dc2	270	PRINTS	PR00162	Rieske 2Fe-2S subunit signature	209	220	1.2e-16	T	27-11-2015	IPR005805	Rieske iron-sulphur protein, C-terminal	GO:0008121|GO:0003674|GO:0044699|GO:0016491|GO:0015075|GO:0044710|GO:0016020|GO:0022857|GO:0016681|GO:0005215|GO:0008324|GO:0003824|GO:0008150|GO:0008152|GO:0055114|GO:0022891|GO:0022890|GO:0022892|GO:0005575|GO:0015077|GO:0016679|GO:0015078
c41690_g1_i1	57268725efe5e8f6c9dc75fffb721dc2	270	PRINTS	PR00162	Rieske 2Fe-2S subunit signature	231	243	1.2e-16	T	27-11-2015	IPR005805	Rieske iron-sulphur protein, C-terminal	GO:0008121|GO:0003674|GO:0044699|GO:0016491|GO:0015075|GO:0044710|GO:0016020|GO:0022857|GO:0016681|GO:0005215|GO:0008324|GO:0003824|GO:0008150|GO:0008152|GO:0055114|GO:0022891|GO:0022890|GO:0022892|GO:0005575|GO:0015077|GO:0016679|GO:0015078
c41690_g1_i1	57268725efe5e8f6c9dc75fffb721dc2	270	PRINTS	PR00162	Rieske 2Fe-2S subunit signature	243	255	1.2e-16	T	27-11-2015	IPR005805	Rieske iron-sulphur protein, C-terminal	GO:0008121|GO:0003674|GO:0044699|GO:0016491|GO:0015075|GO:0044710|GO:0016020|GO:0022857|GO:0016681|GO:0005215|GO:0008324|GO:0003824|GO:0008150|GO:0008152|GO:0055114|GO:0022891|GO:0022890|GO:0022892|GO:0005575|GO:0015077|GO:0016679|GO:0015078
c41690_g1_i1	57268725efe5e8f6c9dc75fffb721dc2	270	Pfam	PF00355	Rieske [2Fe-2S] domain	174	260	2.4e-17	T	27-11-2015	IPR017941	Rieske [2Fe-2S] iron-sulphur domain	GO:0044710|GO:0051540|GO:0044699|GO:0051536|GO:0051537|GO:0003824|GO:0003674|GO:0005488|GO:0008152|GO:0008150|GO:0055114|GO:0016491
c41690_g1_i1	57268725efe5e8f6c9dc75fffb721dc2	270	SUPERFAMILY	SSF81502		76	144	2.07e-11	T	27-11-2015
c41690_g1_i1	57268725efe5e8f6c9dc75fffb721dc2	270	Pfam	PF09165	Ubiquinol-cytochrome c reductase 8 kDa, N-terminal	2	74	8.1e-08	T	27-11-2015	IPR015248	Ubiquinol-cytochrome c reductase 8kDa, N-terminal	GO:0022891|GO:0022890|GO:0044710|GO:0022892|GO:0005215|GO:0008324|GO:0008121|GO:0015077|GO:0044699|GO:0015075|GO:0003824|GO:0022857|GO:0003674|GO:0016681|GO:0008152|GO:0008150|GO:0016679|GO:0015078|GO:0055114|GO:0016491
c41690_g1_i1	57268725efe5e8f6c9dc75fffb721dc2	270	SUPERFAMILY	SSF50022		136	269	5.11e-39	T	27-11-2015	IPR017941	Rieske [2Fe-2S] iron-sulphur domain	GO:0044710|GO:0051540|GO:0044699|GO:0051536|GO:0051537|GO:0003824|GO:0003674|GO:0005488|GO:0008152|GO:0008150|GO:0055114|GO:0016491
c41690_g1_i1	57268725efe5e8f6c9dc75fffb721dc2	270	TIGRFAM	TIGR01416	Rieske_proteo: ubiquinol-cytochrome c reductase, iron-sulfur subunit	116	269	1.3e-53	T	27-11-2015	IPR006317	Ubiquinol-cytochrome c reductase, iron-sulphur subunit	GO:0022891|GO:0022890|GO:0044710|GO:0022892|GO:0005215|GO:0008324|GO:0008121|GO:0015077|GO:0044699|GO:0015075|GO:0003824|GO:0022857|GO:0003674|GO:0016681|GO:0008152|GO:0008150|GO:0016679|GO:0015078|GO:0055114|GO:0016491
c41690_g1_i1	57268725efe5e8f6c9dc75fffb721dc2	270	Pfam	PF02921	Ubiquinol cytochrome reductase transmembrane region	76	140	7.2e-11	T	27-11-2015	IPR004192	Ubiquinol cytochrome reductase, transmembrane domain	GO:0022891|GO:0022890|GO:0044710|GO:0022892|GO:0005215|GO:0008324|GO:0008121|GO:0015077|GO:0044699|GO:0015075|GO:0003824|GO:0022857|GO:0003674|GO:0016681|GO:0008152|GO:0008150|GO:0016679|GO:0015078|GO:0055114|GO:0016491
c29279_g1_i1	e16ad646663ba9c137732062de1ea5dc	397	SMART	SM00164	Domain in Tre-2, BUB2p, and Cdc16p. Probable Rab-GAPs.	113	330	5.6e-65	T	27-11-2015	IPR000195	Rab-GTPase-TBC domain	GO:0051336|GO:0019222|GO:0032313|GO:0030234|GO:0050790|GO:0005097|GO:0008150|GO:0030695|GO:0003674|GO:0008047|GO:0065007|GO:0065009|GO:0098772|GO:0060589|GO:0050789
c29279_g1_i1	e16ad646663ba9c137732062de1ea5dc	397	SUPERFAMILY	SSF47923		108	267	3.92e-48	T	27-11-2015	IPR000195	Rab-GTPase-TBC domain	GO:0051336|GO:0019222|GO:0032313|GO:0030234|GO:0050790|GO:0005097|GO:0008150|GO:0030695|GO:0003674|GO:0008047|GO:0065007|GO:0065009|GO:0098772|GO:0060589|GO:0050789
c29279_g1_i1	e16ad646663ba9c137732062de1ea5dc	397	Pfam	PF00566	Rab-GTPase-TBC domain	121	327	3.4e-56	T	27-11-2015	IPR000195	Rab-GTPase-TBC domain	GO:0051336|GO:0019222|GO:0032313|GO:0030234|GO:0050790|GO:0005097|GO:0008150|GO:0030695|GO:0003674|GO:0008047|GO:0065007|GO:0065009|GO:0098772|GO:0060589|GO:0050789
c29279_g1_i1	e16ad646663ba9c137732062de1ea5dc	397	SUPERFAMILY	SSF47923		243	358	8.37e-29	T	27-11-2015	IPR000195	Rab-GTPase-TBC domain	GO:0051336|GO:0019222|GO:0032313|GO:0030234|GO:0050790|GO:0005097|GO:0008150|GO:0030695|GO:0003674|GO:0008047|GO:0065007|GO:0065009|GO:0098772|GO:0060589|GO:0050789
c36069_g1_i1	7083f4d247acf72dc3ce768d8fee8987	726	Pfam	PF04389	Peptidase family M28	365	540	8.4e-21	T	27-11-2015	IPR007484	Peptidase M28
c36069_g1_i1	7083f4d247acf72dc3ce768d8fee8987	726	SUPERFAMILY	SSF47672		572	724	2.09e-34	T	27-11-2015	IPR007365	Transferrin receptor-like, dimerisation domain
c36069_g1_i1	7083f4d247acf72dc3ce768d8fee8987	726	Pfam	PF04253	Transferrin receptor-like dimerisation domain	597	723	9.1e-23	T	27-11-2015	IPR007365	Transferrin receptor-like, dimerisation domain
c36069_g1_i1	7083f4d247acf72dc3ce768d8fee8987	726	SUPERFAMILY	SSF52025		134	353	6.8e-46	T	27-11-2015
c36069_g1_i1	7083f4d247acf72dc3ce768d8fee8987	726	SUPERFAMILY	SSF53187		90	127	1.83e-71	T	27-11-2015
c36069_g1_i1	7083f4d247acf72dc3ce768d8fee8987	726	SUPERFAMILY	SSF53187		335	569	1.83e-71	T	27-11-2015
c33117_g1_i1	ec58c50f0ba8ddfb4c6ade97803195bf	600	Pfam	PF13898	Domain of unknown function (DUF4205)	110	422	5.3e-65	T	27-11-2015	IPR025257	Domain of unknown function DUF4205
c33117_g1_i1	ec58c50f0ba8ddfb4c6ade97803195bf	600	SUPERFAMILY	SSF47473		423	484	5.98e-06	T	27-11-2015
c39147_g1_i1	c39a851197b4e1f8b455f3d96da36456	669	SUPERFAMILY	SSF48371		356	639	1.87e-53	T	27-11-2015	IPR016024	Armadillo-type fold	GO:0003674|GO:0005488
c39147_g1_i1	c39a851197b4e1f8b455f3d96da36456	669	Pfam	PF04564	U-box domain	258	328	7e-22	T	27-11-2015	IPR003613	U box domain	GO:0019787|GO:0044267|GO:0044238|GO:0032446|GO:0044260|GO:0003824|GO:0019538|GO:0009987|GO:0070647|GO:0043412|GO:0006464|GO:0043170|GO:0016567|GO:0016740|GO:0036211|GO:0003674|GO:0044237|GO:0008152|GO:0008150|GO:0004842|GO:0071704
c39147_g1_i1	c39a851197b4e1f8b455f3d96da36456	669	SMART	SM00185	Armadillo/beta-catenin-like repeats	508	548	23	T	27-11-2015	IPR000225	Armadillo	GO:0003674|GO:0005488|GO:0005515
c39147_g1_i1	c39a851197b4e1f8b455f3d96da36456	669	SMART	SM00185	Armadillo/beta-catenin-like repeats	467	507	0.14	T	27-11-2015	IPR000225	Armadillo	GO:0003674|GO:0005488|GO:0005515
c39147_g1_i1	c39a851197b4e1f8b455f3d96da36456	669	SMART	SM00185	Armadillo/beta-catenin-like repeats	591	631	6.1	T	27-11-2015	IPR000225	Armadillo	GO:0003674|GO:0005488|GO:0005515
c39147_g1_i1	c39a851197b4e1f8b455f3d96da36456	669	SMART	SM00185	Armadillo/beta-catenin-like repeats	426	466	0.041	T	27-11-2015	IPR000225	Armadillo	GO:0003674|GO:0005488|GO:0005515
c39147_g1_i1	c39a851197b4e1f8b455f3d96da36456	669	SMART	SM00185	Armadillo/beta-catenin-like repeats	385	425	7.2e-07	T	27-11-2015	IPR000225	Armadillo	GO:0003674|GO:0005488|GO:0005515
c39147_g1_i1	c39a851197b4e1f8b455f3d96da36456	669	SMART	SM00185	Armadillo/beta-catenin-like repeats	549	589	12	T	27-11-2015	IPR000225	Armadillo	GO:0003674|GO:0005488|GO:0005515
c39147_g1_i1	c39a851197b4e1f8b455f3d96da36456	669	Pfam	PF00514	Armadillo/beta-catenin-like repeat	550	588	2.5e-05	T	27-11-2015	IPR000225	Armadillo	GO:0003674|GO:0005488|GO:0005515
c39147_g1_i1	c39a851197b4e1f8b455f3d96da36456	669	Pfam	PF00514	Armadillo/beta-catenin-like repeat	427	465	7.7e-05	T	27-11-2015	IPR000225	Armadillo	GO:0003674|GO:0005488|GO:0005515
c39147_g1_i1	c39a851197b4e1f8b455f3d96da36456	669	Pfam	PF00514	Armadillo/beta-catenin-like repeat	468	506	3.1e-07	T	27-11-2015	IPR000225	Armadillo	GO:0003674|GO:0005488|GO:0005515
c39147_g1_i1	c39a851197b4e1f8b455f3d96da36456	669	Pfam	PF00514	Armadillo/beta-catenin-like repeat	385	424	8.5e-11	T	27-11-2015	IPR000225	Armadillo	GO:0003674|GO:0005488|GO:0005515
c39147_g1_i1	c39a851197b4e1f8b455f3d96da36456	669	SUPERFAMILY	SSF57850		249	334	3.28e-32	T	27-11-2015
c39147_g1_i1	c39a851197b4e1f8b455f3d96da36456	669	SMART	SM00504	Modified RING finger domain	261	324	1.3e-36	T	27-11-2015	IPR003613	U box domain	GO:0019787|GO:0044267|GO:0044238|GO:0032446|GO:0044260|GO:0003824|GO:0019538|GO:0009987|GO:0070647|GO:0043412|GO:0006464|GO:0043170|GO:0016567|GO:0016740|GO:0036211|GO:0003674|GO:0044237|GO:0008152|GO:0008150|GO:0004842|GO:0071704
c28733_g1_i2	2e2b2088b86cc210e30081446fc422d2	384	Pfam	PF14541	Xylanase inhibitor C-terminal	180	330	7.2e-21	T	27-11-2015
c28733_g1_i2	2e2b2088b86cc210e30081446fc422d2	384	Pfam	PF14543	Xylanase inhibitor N-terminal	1	151	2.2e-20	T	27-11-2015
c28733_g1_i2	2e2b2088b86cc210e30081446fc422d2	384	SUPERFAMILY	SSF50630		1	338	2.14e-77	T	27-11-2015	IPR021109	Aspartic peptidase domain
c32965_g1_i1	0d942298fa411cefa34481f1b714cd6f	123	SUPERFAMILY	SSF51735		3	111	1.15e-16	T	27-11-2015
c32965_g1_i1	0d942298fa411cefa34481f1b714cd6f	123	Pfam	PF01370	NAD dependent epimerase/dehydratase family	3	83	3.4e-05	T	27-11-2015	IPR001509	NAD-dependent epimerase/dehydratase, N-terminal domain	GO:0048037|GO:0003824|GO:0003674|GO:0005488|GO:0050662
c34250_g1_i3	700992d676ff92bd789a720e2d4c998d	139	Pfam	PF05903	PPPDE putative peptidase domain	2	74	1.1e-24	T	27-11-2015	IPR008580	PPPDE putative peptidase domain
c34250_g1_i1	700992d676ff92bd789a720e2d4c998d	139	Pfam	PF05903	PPPDE putative peptidase domain	2	74	1.1e-24	T	27-11-2015	IPR008580	PPPDE putative peptidase domain
c39306_g2_i3	9710f9623978121d99a86ea94b6d7a76	137	Pfam	PF00009	Elongation factor Tu GTP binding domain	5	136	7.3e-40	T	27-11-2015	IPR000795	Elongation factor, GTP-binding domain	GO:0035639|GO:0003674|GO:0005488|GO:0000166|GO:1901363|GO:1901265|GO:0001882|GO:0043168|GO:0019001|GO:0043167|GO:0032561|GO:0001883|GO:0032549|GO:0017076|GO:0005525|GO:0016787|GO:0003924|GO:0017111|GO:0036094|GO:0003824|GO:0016818|GO:0097367|GO:0097159|GO:0016817|GO:0016462|GO:0032555|GO:0032550|GO:0032553
c39306_g2_i3	9710f9623978121d99a86ea94b6d7a76	137	SUPERFAMILY	SSF52540		3	137	1.2e-50	T	27-11-2015	IPR027417	P-loop containing nucleoside triphosphate hydrolase
c39306_g2_i3	9710f9623978121d99a86ea94b6d7a76	137	PRINTS	PR00315	GTP-binding elongation factor signature	104	115	6.4e-22	T	27-11-2015	IPR000795	Elongation factor, GTP-binding domain	GO:0035639|GO:0003674|GO:0005488|GO:0000166|GO:1901363|GO:1901265|GO:0001882|GO:0043168|GO:0019001|GO:0043167|GO:0032561|GO:0001883|GO:0032549|GO:0017076|GO:0005525|GO:0016787|GO:0003924|GO:0017111|GO:0036094|GO:0003824|GO:0016818|GO:0097367|GO:0097159|GO:0016817|GO:0016462|GO:0032555|GO:0032550|GO:0032553
c39306_g2_i3	9710f9623978121d99a86ea94b6d7a76	137	PRINTS	PR00315	GTP-binding elongation factor signature	9	22	6.4e-22	T	27-11-2015	IPR000795	Elongation factor, GTP-binding domain	GO:0035639|GO:0003674|GO:0005488|GO:0000166|GO:1901363|GO:1901265|GO:0001882|GO:0043168|GO:0019001|GO:0043167|GO:0032561|GO:0001883|GO:0032549|GO:0017076|GO:0005525|GO:0016787|GO:0003924|GO:0017111|GO:0036094|GO:0003824|GO:0016818|GO:0097367|GO:0097159|GO:0016817|GO:0016462|GO:0032555|GO:0032550|GO:0032553
c39306_g2_i3	9710f9623978121d99a86ea94b6d7a76	137	PRINTS	PR00315	GTP-binding elongation factor signature	68	76	6.4e-22	T	27-11-2015	IPR000795	Elongation factor, GTP-binding domain	GO:0035639|GO:0003674|GO:0005488|GO:0000166|GO:1901363|GO:1901265|GO:0001882|GO:0043168|GO:0019001|GO:0043167|GO:0032561|GO:0001883|GO:0032549|GO:0017076|GO:0005525|GO:0016787|GO:0003924|GO:0017111|GO:0036094|GO:0003824|GO:0016818|GO:0097367|GO:0097159|GO:0016817|GO:0016462|GO:0032555|GO:0032550|GO:0032553
c39306_g2_i3	9710f9623978121d99a86ea94b6d7a76	137	PRINTS	PR00315	GTP-binding elongation factor signature	88	98	6.4e-22	T	27-11-2015	IPR000795	Elongation factor, GTP-binding domain	GO:0035639|GO:0003674|GO:0005488|GO:0000166|GO:1901363|GO:1901265|GO:0001882|GO:0043168|GO:0019001|GO:0043167|GO:0032561|GO:0001883|GO:0032549|GO:0017076|GO:0005525|GO:0016787|GO:0003924|GO:0017111|GO:0036094|GO:0003824|GO:0016818|GO:0097367|GO:0097159|GO:0016817|GO:0016462|GO:0032555|GO:0032550|GO:0032553
c39306_g2_i1	9710f9623978121d99a86ea94b6d7a76	137	Pfam	PF00009	Elongation factor Tu GTP binding domain	5	136	7.3e-40	T	27-11-2015	IPR000795	Elongation factor, GTP-binding domain	GO:0035639|GO:0003674|GO:0005488|GO:0000166|GO:1901363|GO:1901265|GO:0001882|GO:0043168|GO:0019001|GO:0043167|GO:0032561|GO:0001883|GO:0032549|GO:0017076|GO:0005525|GO:0016787|GO:0003924|GO:0017111|GO:0036094|GO:0003824|GO:0016818|GO:0097367|GO:0097159|GO:0016817|GO:0016462|GO:0032555|GO:0032550|GO:0032553
c39306_g2_i1	9710f9623978121d99a86ea94b6d7a76	137	SUPERFAMILY	SSF52540		3	137	1.2e-50	T	27-11-2015	IPR027417	P-loop containing nucleoside triphosphate hydrolase
c39306_g2_i1	9710f9623978121d99a86ea94b6d7a76	137	PRINTS	PR00315	GTP-binding elongation factor signature	104	115	6.4e-22	T	27-11-2015	IPR000795	Elongation factor, GTP-binding domain	GO:0035639|GO:0003674|GO:0005488|GO:0000166|GO:1901363|GO:1901265|GO:0001882|GO:0043168|GO:0019001|GO:0043167|GO:0032561|GO:0001883|GO:0032549|GO:0017076|GO:0005525|GO:0016787|GO:0003924|GO:0017111|GO:0036094|GO:0003824|GO:0016818|GO:0097367|GO:0097159|GO:0016817|GO:0016462|GO:0032555|GO:0032550|GO:0032553
c39306_g2_i1	9710f9623978121d99a86ea94b6d7a76	137	PRINTS	PR00315	GTP-binding elongation factor signature	9	22	6.4e-22	T	27-11-2015	IPR000795	Elongation factor, GTP-binding domain	GO:0035639|GO:0003674|GO:0005488|GO:0000166|GO:1901363|GO:1901265|GO:0001882|GO:0043168|GO:0019001|GO:0043167|GO:0032561|GO:0001883|GO:0032549|GO:0017076|GO:0005525|GO:0016787|GO:0003924|GO:0017111|GO:0036094|GO:0003824|GO:0016818|GO:0097367|GO:0097159|GO:0016817|GO:0016462|GO:0032555|GO:0032550|GO:0032553
c39306_g2_i1	9710f9623978121d99a86ea94b6d7a76	137	PRINTS	PR00315	GTP-binding elongation factor signature	68	76	6.4e-22	T	27-11-2015	IPR000795	Elongation factor, GTP-binding domain	GO:0035639|GO:0003674|GO:0005488|GO:0000166|GO:1901363|GO:1901265|GO:0001882|GO:0043168|GO:0019001|GO:0043167|GO:0032561|GO:0001883|GO:0032549|GO:0017076|GO:0005525|GO:0016787|GO:0003924|GO:0017111|GO:0036094|GO:0003824|GO:0016818|GO:0097367|GO:0097159|GO:0016817|GO:0016462|GO:0032555|GO:0032550|GO:0032553
c39306_g2_i1	9710f9623978121d99a86ea94b6d7a76	137	PRINTS	PR00315	GTP-binding elongation factor signature	88	98	6.4e-22	T	27-11-2015	IPR000795	Elongation factor, GTP-binding domain	GO:0035639|GO:0003674|GO:0005488|GO:0000166|GO:1901363|GO:1901265|GO:0001882|GO:0043168|GO:0019001|GO:0043167|GO:0032561|GO:0001883|GO:0032549|GO:0017076|GO:0005525|GO:0016787|GO:0003924|GO:0017111|GO:0036094|GO:0003824|GO:0016818|GO:0097367|GO:0097159|GO:0016817|GO:0016462|GO:0032555|GO:0032550|GO:0032553
c39306_g2_i2	9710f9623978121d99a86ea94b6d7a76	137	Pfam	PF00009	Elongation factor Tu GTP binding domain	5	136	7.3e-40	T	27-11-2015	IPR000795	Elongation factor, GTP-binding domain	GO:0035639|GO:0003674|GO:0005488|GO:0000166|GO:1901363|GO:1901265|GO:0001882|GO:0043168|GO:0019001|GO:0043167|GO:0032561|GO:0001883|GO:0032549|GO:0017076|GO:0005525|GO:0016787|GO:0003924|GO:0017111|GO:0036094|GO:0003824|GO:0016818|GO:0097367|GO:0097159|GO:0016817|GO:0016462|GO:0032555|GO:0032550|GO:0032553
c39306_g2_i2	9710f9623978121d99a86ea94b6d7a76	137	SUPERFAMILY	SSF52540		3	137	1.2e-50	T	27-11-2015	IPR027417	P-loop containing nucleoside triphosphate hydrolase
c39306_g2_i2	9710f9623978121d99a86ea94b6d7a76	137	PRINTS	PR00315	GTP-binding elongation factor signature	104	115	6.4e-22	T	27-11-2015	IPR000795	Elongation factor, GTP-binding domain	GO:0035639|GO:0003674|GO:0005488|GO:0000166|GO:1901363|GO:1901265|GO:0001882|GO:0043168|GO:0019001|GO:0043167|GO:0032561|GO:0001883|GO:0032549|GO:0017076|GO:0005525|GO:0016787|GO:0003924|GO:0017111|GO:0036094|GO:0003824|GO:0016818|GO:0097367|GO:0097159|GO:0016817|GO:0016462|GO:0032555|GO:0032550|GO:0032553
c39306_g2_i2	9710f9623978121d99a86ea94b6d7a76	137	PRINTS	PR00315	GTP-binding elongation factor signature	9	22	6.4e-22	T	27-11-2015	IPR000795	Elongation factor, GTP-binding domain	GO:0035639|GO:0003674|GO:0005488|GO:0000166|GO:1901363|GO:1901265|GO:0001882|GO:0043168|GO:0019001|GO:0043167|GO:0032561|GO:0001883|GO:0032549|GO:0017076|GO:0005525|GO:0016787|GO:0003924|GO:0017111|GO:0036094|GO:0003824|GO:0016818|GO:0097367|GO:0097159|GO:0016817|GO:0016462|GO:0032555|GO:0032550|GO:0032553
c39306_g2_i2	9710f9623978121d99a86ea94b6d7a76	137	PRINTS	PR00315	GTP-binding elongation factor signature	68	76	6.4e-22	T	27-11-2015	IPR000795	Elongation factor, GTP-binding domain	GO:0035639|GO:0003674|GO:0005488|GO:0000166|GO:1901363|GO:1901265|GO:0001882|GO:0043168|GO:0019001|GO:0043167|GO:0032561|GO:0001883|GO:0032549|GO:0017076|GO:0005525|GO:0016787|GO:0003924|GO:0017111|GO:0036094|GO:0003824|GO:0016818|GO:0097367|GO:0097159|GO:0016817|GO:0016462|GO:0032555|GO:0032550|GO:0032553
c39306_g2_i2	9710f9623978121d99a86ea94b6d7a76	137	PRINTS	PR00315	GTP-binding elongation factor signature	88	98	6.4e-22	T	27-11-2015	IPR000795	Elongation factor, GTP-binding domain	GO:0035639|GO:0003674|GO:0005488|GO:0000166|GO:1901363|GO:1901265|GO:0001882|GO:0043168|GO:0019001|GO:0043167|GO:0032561|GO:0001883|GO:0032549|GO:0017076|GO:0005525|GO:0016787|GO:0003924|GO:0017111|GO:0036094|GO:0003824|GO:0016818|GO:0097367|GO:0097159|GO:0016817|GO:0016462|GO:0032555|GO:0032550|GO:0032553
c40695_g1_i4	25ec1a22285ed79c80b288d9b640f459	444	SUPERFAMILY	SSF56112		318	437	4.13e-25	T	27-11-2015	IPR011009	Protein kinase-like domain	GO:0016772|GO:0016740|GO:0003674|GO:0003824
c40695_g1_i4	25ec1a22285ed79c80b288d9b640f459	444	Pfam	PF07714	Protein tyrosine kinase	343	430	8.4e-14	T	27-11-2015	IPR001245	Serine-threonine/tyrosine-protein kinase catalytic domain	GO:0016310|GO:0003674|GO:0044267|GO:0044260|GO:0071704|GO:0016740|GO:0004672|GO:0006468|GO:0016301|GO:0009987|GO:0006464|GO:0003824|GO:0043412|GO:0036211|GO:0008150|GO:0008152|GO:0044238|GO:0016773|GO:0016772|GO:0044237|GO:0043170|GO:0019538|GO:0006796|GO:0006793
c37521_g1_i1	8976cdff174f364936e4322d9bc3e0fb	209	SMART	SM00173	Ras subfamily of RAS small GTPases	12	179	9e-34	T	27-11-2015	IPR020849	Small GTPase superfamily, Ras type	GO:0035639|GO:0003674|GO:0005488|GO:0000166|GO:1901363|GO:1901265|GO:0001882|GO:0043168|GO:0005575|GO:0016020|GO:0043167|GO:0032561|GO:0065007|GO:0001883|GO:0032549|GO:0017076|GO:0005525|GO:0050794|GO:0036094|GO:0008150|GO:0006184|GO:0097367|GO:0097159|GO:0050789|GO:0019001|GO:0032555|GO:0032550|GO:0032553|GO:0007165
c37521_g1_i1	8976cdff174f364936e4322d9bc3e0fb	209	SMART	SM00176	Ran (Ras-related nuclear proteins) /TC4 subfamily of small GTPases	20	209	0.00012	T	27-11-2015	IPR002041	Ran GTPase	GO:0051169|GO:0008104|GO:0035639|GO:0003674|GO:0005488|GO:0000166|GO:1901363|GO:1901265|GO:0001882|GO:0043168|GO:0019001|GO:0006886|GO:0043167|GO:0032561|GO:0065007|GO:0001883|GO:0032549|GO:0017076|GO:0033036|GO:0005525|GO:0016787|GO:0006810|GO:0003924|GO:0006913|GO:0017111|GO:0036094|GO:0003824|GO:0008150|GO:0051649|GO:0006184|GO:0051234|GO:0051179|GO:0050794|GO:0016482|GO:0045184|GO:0016818|GO:…
c37521_g1_i1	8976cdff174f364936e4322d9bc3e0fb	209	SMART	SM00175	Rab subfamily of small GTPases	15	179	2.4e-97	T	27-11-2015	IPR003579	Small GTPase superfamily, Rab type	GO:0008104|GO:0035639|GO:0003674|GO:0005488|GO:0035556|GO:0043167|GO:1901363|GO:1901265|GO:0001882|GO:0043168|GO:0051234|GO:0000166|GO:0032561|GO:0065007|GO:0001883|GO:0032549|GO:0017076|GO:0033036|GO:0005525|GO:0006810|GO:0050794|GO:0036094|GO:0015031|GO:0008150|GO:0007264|GO:0051179|GO:0045184|GO:0071702|GO:0097367|GO:0097159|GO:0050789|GO:0019001|GO:0032555|GO:0032550|GO:0032553|GO:0007165
c37521_g1_i1	8976cdff174f364936e4322d9bc3e0fb	209	TIGRFAM	TIGR00231	small_GTP: small GTP-binding protein domain	14	171	1e-30	T	27-11-2015	IPR005225	Small GTP-binding protein domain	GO:0043168|GO:0001882|GO:0032561|GO:0097367|GO:0097159|GO:1901265|GO:0035639|GO:0043167|GO:0036094|GO:0019001|GO:0032550|GO:0003674|GO:0005488|GO:0001883|GO:0032549|GO:0032555|GO:0017076|GO:0000166|GO:1901363|GO:0032553|GO:0005525
c37521_g1_i1	8976cdff174f364936e4322d9bc3e0fb	209	PRINTS	PR00449	Transforming protein P21 ras signature	119	132	2.4e-39	T	27-11-2015	IPR001806	Small GTPase superfamily	GO:0035639|GO:0003674|GO:0005488|GO:0035556|GO:0043167|GO:1901363|GO:1901265|GO:0001882|GO:0043168|GO:0000166|GO:0032561|GO:0065007|GO:0001883|GO:0032549|GO:0017076|GO:0005525|GO:0050794|GO:0036094|GO:0008150|GO:0007264|GO:0097367|GO:0097159|GO:0050789|GO:0019001|GO:0032555|GO:0032550|GO:0032553|GO:0007165
c37521_g1_i1	8976cdff174f364936e4322d9bc3e0fb	209	PRINTS	PR00449	Transforming protein P21 ras signature	37	53	2.4e-39	T	27-11-2015	IPR001806	Small GTPase superfamily	GO:0035639|GO:0003674|GO:0005488|GO:0035556|GO:0043167|GO:1901363|GO:1901265|GO:0001882|GO:0043168|GO:0000166|GO:0032561|GO:0065007|GO:0001883|GO:0032549|GO:0017076|GO:0005525|GO:0050794|GO:0036094|GO:0008150|GO:0007264|GO:0097367|GO:0097159|GO:0050789|GO:0019001|GO:0032555|GO:0032550|GO:0032553|GO:0007165
c37521_g1_i1	8976cdff174f364936e4322d9bc3e0fb	209	PRINTS	PR00449	Transforming protein P21 ras signature	55	77	2.4e-39	T	27-11-2015	IPR001806	Small GTPase superfamily	GO:0035639|GO:0003674|GO:0005488|GO:0035556|GO:0043167|GO:1901363|GO:1901265|GO:0001882|GO:0043168|GO:0000166|GO:0032561|GO:0065007|GO:0001883|GO:0032549|GO:0017076|GO:0005525|GO:0050794|GO:0036094|GO:0008150|GO:0007264|GO:0097367|GO:0097159|GO:0050789|GO:0019001|GO:0032555|GO:0032550|GO:0032553|GO:0007165
c37521_g1_i1	8976cdff174f364936e4322d9bc3e0fb	209	PRINTS	PR00449	Transforming protein P21 ras signature	154	176	2.4e-39	T	27-11-2015	IPR001806	Small GTPase superfamily	GO:0035639|GO:0003674|GO:0005488|GO:0035556|GO:0043167|GO:1901363|GO:1901265|GO:0001882|GO:0043168|GO:0000166|GO:0032561|GO:0065007|GO:0001883|GO:0032549|GO:0017076|GO:0005525|GO:0050794|GO:0036094|GO:0008150|GO:0007264|GO:0097367|GO:0097159|GO:0050789|GO:0019001|GO:0032555|GO:0032550|GO:0032553|GO:0007165
c37521_g1_i1	8976cdff174f364936e4322d9bc3e0fb	209	PRINTS	PR00449	Transforming protein P21 ras signature	15	36	2.4e-39	T	27-11-2015	IPR001806	Small GTPase superfamily	GO:0035639|GO:0003674|GO:0005488|GO:0035556|GO:0043167|GO:1901363|GO:1901265|GO:0001882|GO:0043168|GO:0000166|GO:0032561|GO:0065007|GO:0001883|GO:0032549|GO:0017076|GO:0005525|GO:0050794|GO:0036094|GO:0008150|GO:0007264|GO:0097367|GO:0097159|GO:0050789|GO:0019001|GO:0032555|GO:0032550|GO:0032553|GO:0007165
c37521_g1_i1	8976cdff174f364936e4322d9bc3e0fb	209	Pfam	PF00071	Ras family	16	177	5.4e-57	T	27-11-2015	IPR001806	Small GTPase superfamily	GO:0035639|GO:0003674|GO:0005488|GO:0035556|GO:0043167|GO:1901363|GO:1901265|GO:0001882|GO:0043168|GO:0000166|GO:0032561|GO:0065007|GO:0001883|GO:0032549|GO:0017076|GO:0005525|GO:0050794|GO:0036094|GO:0008150|GO:0007264|GO:0097367|GO:0097159|GO:0050789|GO:0019001|GO:0032555|GO:0032550|GO:0032553|GO:0007165
c37521_g1_i1	8976cdff174f364936e4322d9bc3e0fb	209	SUPERFAMILY	SSF52540		10	185	1.12e-58	T	27-11-2015	IPR027417	P-loop containing nucleoside triphosphate hydrolase
c37521_g1_i1	8976cdff174f364936e4322d9bc3e0fb	209	SMART	SM00174	Rho (Ras homology) subfamily of Ras-like small GTPases	17	179	2.1e-14	T	27-11-2015	IPR003578	Small GTPase superfamily, Rho type	GO:0035639|GO:0050789|GO:0003674|GO:0005488|GO:0035556|GO:0043167|GO:1901363|GO:1901265|GO:0001882|GO:0043168|GO:0000166|GO:0032561|GO:0065007|GO:0001883|GO:0032549|GO:0017076|GO:0005525|GO:0050794|GO:0036094|GO:0008150|GO:0007264|GO:0097367|GO:0097159|GO:0044464|GO:0005622|GO:0005575|GO:0019001|GO:0032555|GO:0032550|GO:0032553|GO:0007165
c37521_g1_i1	8976cdff174f364936e4322d9bc3e0fb	209	SMART	SM00177	ARF-like small GTPases; ARF, ADP-ribosylation factor	1	183	0.0052	T	27-11-2015	IPR024156	Small GTPase superfamily, ARF type	GO:0035639|GO:0050789|GO:0003674|GO:0005488|GO:0035556|GO:0043167|GO:1901363|GO:1901265|GO:0001882|GO:0043168|GO:0000166|GO:0032561|GO:0065007|GO:0001883|GO:0032549|GO:0017076|GO:0005525|GO:0050794|GO:0036094|GO:0008150|GO:0007264|GO:0097367|GO:0097159|GO:0044464|GO:0005622|GO:0005575|GO:0019001|GO:0032555|GO:0032550|GO:0032553|GO:0007165
c35365_g1_i4	a9d209c9bb580f5c9219a6f4b0602caf	1106	SUPERFAMILY	SSF52047		321	696	4.55e-63	T	27-11-2015
c35365_g1_i4	a9d209c9bb580f5c9219a6f4b0602caf	1106	SMART	SM00369	Leucine-rich repeats, typical (most populated) subfamily	292	316	200	T	27-11-2015	IPR003591	Leucine-rich repeat, typical subtype
c35365_g1_i4	a9d209c9bb580f5c9219a6f4b0602caf	1106	SMART	SM00369	Leucine-rich repeats, typical (most populated) subfamily	364	387	240	T	27-11-2015	IPR003591	Leucine-rich repeat, typical subtype
c35365_g1_i4	a9d209c9bb580f5c9219a6f4b0602caf	1106	SMART	SM00369	Leucine-rich repeats, typical (most populated) subfamily	653	677	360	T	27-11-2015	IPR003591	Leucine-rich repeat, typical subtype
c35365_g1_i4	a9d209c9bb580f5c9219a6f4b0602caf	1106	SMART	SM00369	Leucine-rich repeats, typical (most populated) subfamily	244	268	60	T	27-11-2015	IPR003591	Leucine-rich repeat, typical subtype
c35365_g1_i4	a9d209c9bb580f5c9219a6f4b0602caf	1106	SMART	SM00369	Leucine-rich repeats, typical (most populated) subfamily	604	628	110	T	27-11-2015	IPR003591	Leucine-rich repeat, typical subtype
c35365_g1_i4	a9d209c9bb580f5c9219a6f4b0602caf	1106	SMART	SM00369	Leucine-rich repeats, typical (most populated) subfamily	100	124	7.6	T	27-11-2015	IPR003591	Leucine-rich repeat, typical subtype
c35365_g1_i4	a9d209c9bb580f5c9219a6f4b0602caf	1106	SMART	SM00369	Leucine-rich repeats, typical (most populated) subfamily	148	171	91	T	27-11-2015	IPR003591	Leucine-rich repeat, typical subtype
c35365_g1_i4	a9d209c9bb580f5c9219a6f4b0602caf	1106	Pfam	PF00560	Leucine Rich Repeat	559	576	0.91	T	27-11-2015	IPR001611	Leucine-rich repeat	GO:0003674|GO:0005488|GO:0005515
c35365_g1_i4	a9d209c9bb580f5c9219a6f4b0602caf	1106	Pfam	PF00560	Leucine Rich Repeat	126	148	0.4	T	27-11-2015	IPR001611	Leucine-rich repeat	GO:0003674|GO:0005488|GO:0005515
c35365_g1_i4	a9d209c9bb580f5c9219a6f4b0602caf	1106	Pfam	PF00560	Leucine Rich Repeat	150	172	0.89	T	27-11-2015	IPR001611	Leucine-rich repeat	GO:0003674|GO:0005488|GO:0005515
c35365_g1_i4	a9d209c9bb580f5c9219a6f4b0602caf	1106	Pfam	PF00560	Leucine Rich Repeat	635	653	0.97	T	27-11-2015	IPR001611	Leucine-rich repeat	GO:0003674|GO:0005488|GO:0005515
c35365_g1_i4	a9d209c9bb580f5c9219a6f4b0602caf	1106	Pfam	PF08263	Leucine rich repeat N-terminal domain	33	71	3.9e-10	T	27-11-2015	IPR013210	Leucine-rich repeat-containing N-terminal, type 2
c35365_g1_i4	a9d209c9bb580f5c9219a6f4b0602caf	1106	Pfam	PF00069	Protein kinase domain	813	1077	1.3e-50	T	27-11-2015	IPR000719	Protein kinase domain	GO:0035639|GO:0016310|GO:0003674|GO:0005488|GO:0000166|GO:1901363|GO:1901265|GO:0001882|GO:0043168|GO:0044267|GO:0044260|GO:0032549|GO:0043167|GO:0071704|GO:0016740|GO:0001883|GO:0004672|GO:0017076|GO:0005524|GO:0006468|GO:0009987|GO:0006793|GO:0016301|GO:0006464|GO:0036094|GO:0003824|GO:0043412|GO:0036211|GO:0008150|GO:0008152|GO:0044238|GO:0030554|GO:0016773|GO:0016772|GO:0044237|GO:0043170|GO:…
c35365_g1_i4	a9d209c9bb580f5c9219a6f4b0602caf	1106	SUPERFAMILY	SSF52058		45	399	5.27e-66	T	27-11-2015
c35365_g1_i4	a9d209c9bb580f5c9219a6f4b0602caf	1106	SMART	SM00220	Serine/Threonine protein kinases, catalytic domain	809	1080	1e-34	T	27-11-2015	IPR002290	Serine/threonine/dual specificity protein kinase, catalytic domain	GO:0035639|GO:0016310|GO:0003674|GO:0005488|GO:0000166|GO:1901363|GO:1901265|GO:0001882|GO:0043168|GO:0044267|GO:0044260|GO:0032549|GO:0043167|GO:0071704|GO:0016740|GO:0001883|GO:0004672|GO:0017076|GO:0005524|GO:0006468|GO:0009987|GO:0006793|GO:0016301|GO:0006464|GO:0036094|GO:0003824|GO:0043412|GO:0036211|GO:0008150|GO:0008152|GO:0044238|GO:0030554|GO:0016773|GO:0016772|GO:0044237|GO:0043170|GO:…
c35365_g1_i4	a9d209c9bb580f5c9219a6f4b0602caf	1106	SUPERFAMILY	SSF56112		788	1080	1.13e-80	T	27-11-2015	IPR011009	Protein kinase-like domain	GO:0016772|GO:0016740|GO:0003674|GO:0003824
c35365_g1_i4	a9d209c9bb580f5c9219a6f4b0602caf	1106	Pfam	PF13516	Leucine Rich repeat	102	123	0.019	T	27-11-2015
c35365_g1_i4	a9d209c9bb580f5c9219a6f4b0602caf	1106	Pfam	PF13516	Leucine Rich repeat	508	531	1.3	T	27-11-2015
c35365_g1_i3	a9d209c9bb580f5c9219a6f4b0602caf	1106	SUPERFAMILY	SSF52047		321	696	4.55e-63	T	27-11-2015
c35365_g1_i3	a9d209c9bb580f5c9219a6f4b0602caf	1106	SMART	SM00369	Leucine-rich repeats, typical (most populated) subfamily	292	316	200	T	27-11-2015	IPR003591	Leucine-rich repeat, typical subtype
c35365_g1_i3	a9d209c9bb580f5c9219a6f4b0602caf	1106	SMART	SM00369	Leucine-rich repeats, typical (most populated) subfamily	364	387	240	T	27-11-2015	IPR003591	Leucine-rich repeat, typical subtype
c35365_g1_i3	a9d209c9bb580f5c9219a6f4b0602caf	1106	SMART	SM00369	Leucine-rich repeats, typical (most populated) subfamily	653	677	360	T	27-11-2015	IPR003591	Leucine-rich repeat, typical subtype
c35365_g1_i3	a9d209c9bb580f5c9219a6f4b0602caf	1106	SMART	SM00369	Leucine-rich repeats, typical (most populated) subfamily	244	268	60	T	27-11-2015	IPR003591	Leucine-rich repeat, typical subtype
c35365_g1_i3	a9d209c9bb580f5c9219a6f4b0602caf	1106	SMART	SM00369	Leucine-rich repeats, typical (most populated) subfamily	604	628	110	T	27-11-2015	IPR003591	Leucine-rich repeat, typical subtype
c35365_g1_i3	a9d209c9bb580f5c9219a6f4b0602caf	1106	SMART	SM00369	Leucine-rich repeats, typical (most populated) subfamily	100	124	7.6	T	27-11-2015	IPR003591	Leucine-rich repeat, typical subtype
c35365_g1_i3	a9d209c9bb580f5c9219a6f4b0602caf	1106	SMART	SM00369	Leucine-rich repeats, typical (most populated) subfamily	148	171	91	T	27-11-2015	IPR003591	Leucine-rich repeat, typical subtype
c35365_g1_i3	a9d209c9bb580f5c9219a6f4b0602caf	1106	Pfam	PF00560	Leucine Rich Repeat	559	576	0.91	T	27-11-2015	IPR001611	Leucine-rich repeat	GO:0003674|GO:0005488|GO:0005515
c35365_g1_i3	a9d209c9bb580f5c9219a6f4b0602caf	1106	Pfam	PF00560	Leucine Rich Repeat	126	148	0.4	T	27-11-2015	IPR001611	Leucine-rich repeat	GO:0003674|GO:0005488|GO:0005515
c35365_g1_i3	a9d209c9bb580f5c9219a6f4b0602caf	1106	Pfam	PF00560	Leucine Rich Repeat	150	172	0.89	T	27-11-2015	IPR001611	Leucine-rich repeat	GO:0003674|GO:0005488|GO:0005515
c35365_g1_i3	a9d209c9bb580f5c9219a6f4b0602caf	1106	Pfam	PF00560	Leucine Rich Repeat	635	653	0.97	T	27-11-2015	IPR001611	Leucine-rich repeat	GO:0003674|GO:0005488|GO:0005515
c35365_g1_i3	a9d209c9bb580f5c9219a6f4b0602caf	1106	Pfam	PF08263	Leucine rich repeat N-terminal domain	33	71	3.9e-10	T	27-11-2015	IPR013210	Leucine-rich repeat-containing N-terminal, type 2
c35365_g1_i3	a9d209c9bb580f5c9219a6f4b0602caf	1106	Pfam	PF00069	Protein kinase domain	813	1077	1.3e-50	T	27-11-2015	IPR000719	Protein kinase domain	GO:0035639|GO:0016310|GO:0003674|GO:0005488|GO:0000166|GO:1901363|GO:1901265|GO:0001882|GO:0043168|GO:0044267|GO:0044260|GO:0032549|GO:0043167|GO:0071704|GO:0016740|GO:0001883|GO:0004672|GO:0017076|GO:0005524|GO:0006468|GO:0009987|GO:0006793|GO:0016301|GO:0006464|GO:0036094|GO:0003824|GO:0043412|GO:0036211|GO:0008150|GO:0008152|GO:0044238|GO:0030554|GO:0016773|GO:0016772|GO:0044237|GO:0043170|GO:…
c35365_g1_i3	a9d209c9bb580f5c9219a6f4b0602caf	1106	SUPERFAMILY	SSF52058		45	399	5.27e-66	T	27-11-2015
c35365_g1_i3	a9d209c9bb580f5c9219a6f4b0602caf	1106	SMART	SM00220	Serine/Threonine protein kinases, catalytic domain	809	1080	1e-34	T	27-11-2015	IPR002290	Serine/threonine/dual specificity protein kinase, catalytic domain	GO:0035639|GO:0016310|GO:0003674|GO:0005488|GO:0000166|GO:1901363|GO:1901265|GO:0001882|GO:0043168|GO:0044267|GO:0044260|GO:0032549|GO:0043167|GO:0071704|GO:0016740|GO:0001883|GO:0004672|GO:0017076|GO:0005524|GO:0006468|GO:0009987|GO:0006793|GO:0016301|GO:0006464|GO:0036094|GO:0003824|GO:0043412|GO:0036211|GO:0008150|GO:0008152|GO:0044238|GO:0030554|GO:0016773|GO:0016772|GO:0044237|GO:0043170|GO:…
c35365_g1_i3	a9d209c9bb580f5c9219a6f4b0602caf	1106	SUPERFAMILY	SSF56112		788	1080	1.13e-80	T	27-11-2015	IPR011009	Protein kinase-like domain	GO:0016772|GO:0016740|GO:0003674|GO:0003824
c35365_g1_i3	a9d209c9bb580f5c9219a6f4b0602caf	1106	Pfam	PF13516	Leucine Rich repeat	102	123	0.019	T	27-11-2015
c35365_g1_i3	a9d209c9bb580f5c9219a6f4b0602caf	1106	Pfam	PF13516	Leucine Rich repeat	508	531	1.3	T	27-11-2015
c37431_g2_i3	b1f4d3546232b0a6e6e55c8c1132710c	185	TIGRFAM	TIGR00231	small_GTP: small GTP-binding protein domain	15	151	9.8e-19	T	27-11-2015	IPR005225	Small GTP-binding protein domain	GO:0043168|GO:0001882|GO:0032561|GO:0097367|GO:0097159|GO:1901265|GO:0035639|GO:0043167|GO:0036094|GO:0019001|GO:0032550|GO:0003674|GO:0005488|GO:0001883|GO:0032549|GO:0032555|GO:0017076|GO:0000166|GO:1901363|GO:0032553|GO:0005525
c37431_g2_i3	b1f4d3546232b0a6e6e55c8c1132710c	185	SUPERFAMILY	SSF52540		13	179	2.73e-51	T	27-11-2015	IPR027417	P-loop containing nucleoside triphosphate hydrolase
c37431_g2_i3	b1f4d3546232b0a6e6e55c8c1132710c	185	PRINTS	PR00328	GTP-binding SAR1 protein signature	151	175	2.3e-16	T	27-11-2015	IPR006689	Small GTPase superfamily, ARF/SAR type	GO:0043168|GO:0001882|GO:0032561|GO:0097367|GO:0097159|GO:1901265|GO:0035639|GO:0043167|GO:0036094|GO:0019001|GO:0032550|GO:0003674|GO:0005488|GO:0001883|GO:0032549|GO:0032555|GO:0017076|GO:0000166|GO:1901363|GO:0032553|GO:0005525
c37431_g2_i3	b1f4d3546232b0a6e6e55c8c1132710c	185	PRINTS	PR00328	GTP-binding SAR1 protein signature	46	70	2.3e-16	T	27-11-2015	IPR006689	Small GTPase superfamily, ARF/SAR type	GO:0043168|GO:0001882|GO:0032561|GO:0097367|GO:0097159|GO:1901265|GO:0035639|GO:0043167|GO:0036094|GO:0019001|GO:0032550|GO:0003674|GO:0005488|GO:0001883|GO:0032549|GO:0032555|GO:0017076|GO:0000166|GO:1901363|GO:0032553|GO:0005525
c37431_g2_i3	b1f4d3546232b0a6e6e55c8c1132710c	185	PRINTS	PR00328	GTP-binding SAR1 protein signature	18	41	2.3e-16	T	27-11-2015	IPR006689	Small GTPase superfamily, ARF/SAR type	GO:0043168|GO:0001882|GO:0032561|GO:0097367|GO:0097159|GO:1901265|GO:0035639|GO:0043167|GO:0036094|GO:0019001|GO:0032550|GO:0003674|GO:0005488|GO:0001883|GO:0032549|GO:0032555|GO:0017076|GO:0000166|GO:1901363|GO:0032553|GO:0005525
c37431_g2_i3	b1f4d3546232b0a6e6e55c8c1132710c	185	PRINTS	PR00328	GTP-binding SAR1 protein signature	73	98	2.3e-16	T	27-11-2015	IPR006689	Small GTPase superfamily, ARF/SAR type	GO:0043168|GO:0001882|GO:0032561|GO:0097367|GO:0097159|GO:1901265|GO:0035639|GO:0043167|GO:0036094|GO:0019001|GO:0032550|GO:0003674|GO:0005488|GO:0001883|GO:0032549|GO:0032555|GO:0017076|GO:0000166|GO:1901363|GO:0032553|GO:0005525
c37431_g2_i3	b1f4d3546232b0a6e6e55c8c1132710c	185	SMART	SM00175	Rab subfamily of small GTPases	17	180	0.0087	T	27-11-2015	IPR003579	Small GTPase superfamily, Rab type	GO:0008104|GO:0035639|GO:0003674|GO:0005488|GO:0035556|GO:0043167|GO:1901363|GO:1901265|GO:0001882|GO:0043168|GO:0051234|GO:0000166|GO:0032561|GO:0065007|GO:0001883|GO:0032549|GO:0017076|GO:0033036|GO:0005525|GO:0006810|GO:0050794|GO:0036094|GO:0015031|GO:0008150|GO:0007264|GO:0051179|GO:0045184|GO:0071702|GO:0097367|GO:0097159|GO:0050789|GO:0019001|GO:0032555|GO:0032550|GO:0032553|GO:0007165
c37431_g2_i3	b1f4d3546232b0a6e6e55c8c1132710c	185	SMART	SM00177	ARF-like small GTPases; ARF, ADP-ribosylation factor	1	181	4.5e-50	T	27-11-2015	IPR024156	Small GTPase superfamily, ARF type	GO:0035639|GO:0050789|GO:0003674|GO:0005488|GO:0035556|GO:0043167|GO:1901363|GO:1901265|GO:0001882|GO:0043168|GO:0000166|GO:0032561|GO:0065007|GO:0001883|GO:0032549|GO:0017076|GO:0005525|GO:0050794|GO:0036094|GO:0008150|GO:0007264|GO:0097367|GO:0097159|GO:0044464|GO:0005622|GO:0005575|GO:0019001|GO:0032555|GO:0032550|GO:0032553|GO:0007165
c37431_g2_i3	b1f4d3546232b0a6e6e55c8c1132710c	185	SMART	SM00178	Sar1p-like members of the Ras-family of small GTPases	3	177	5.7e-21	T	27-11-2015	IPR006687	Small GTPase superfamily, SAR1-type	GO:0008104|GO:0035639|GO:0003674|GO:0005488|GO:0043167|GO:1901363|GO:1901265|GO:0001882|GO:0043168|GO:0006886|GO:0000166|GO:0032561|GO:0001883|GO:0032549|GO:0017076|GO:0033036|GO:0005525|GO:0006810|GO:0036094|GO:0015031|GO:0008150|GO:0051649|GO:0051234|GO:0051179|GO:0045184|GO:0071702|GO:0046907|GO:0097367|GO:0097159|GO:0044464|GO:0005622|GO:0005575|GO:0019001|GO:0032555|GO:0032550|GO:0032553
c37431_g2_i3	b1f4d3546232b0a6e6e55c8c1132710c	185	Pfam	PF00025	ADP-ribosylation factor family	4	177	2.3e-69	T	27-11-2015	IPR006689	Small GTPase superfamily, ARF/SAR type	GO:0043168|GO:0001882|GO:0032561|GO:0097367|GO:0097159|GO:1901265|GO:0035639|GO:0043167|GO:0036094|GO:0019001|GO:0032550|GO:0003674|GO:0005488|GO:0001883|GO:0032549|GO:0032555|GO:0017076|GO:0000166|GO:1901363|GO:0032553|GO:0005525
c37431_g2_i2	b1f4d3546232b0a6e6e55c8c1132710c	185	TIGRFAM	TIGR00231	small_GTP: small GTP-binding protein domain	15	151	9.8e-19	T	27-11-2015	IPR005225	Small GTP-binding protein domain	GO:0043168|GO:0001882|GO:0032561|GO:0097367|GO:0097159|GO:1901265|GO:0035639|GO:0043167|GO:0036094|GO:0019001|GO:0032550|GO:0003674|GO:0005488|GO:0001883|GO:0032549|GO:0032555|GO:0017076|GO:0000166|GO:1901363|GO:0032553|GO:0005525
c37431_g2_i2	b1f4d3546232b0a6e6e55c8c1132710c	185	SUPERFAMILY	SSF52540		13	179	2.73e-51	T	27-11-2015	IPR027417	P-loop containing nucleoside triphosphate hydrolase
c37431_g2_i2	b1f4d3546232b0a6e6e55c8c1132710c	185	PRINTS	PR00328	GTP-binding SAR1 protein signature	151	175	2.3e-16	T	27-11-2015	IPR006689	Small GTPase superfamily, ARF/SAR type	GO:0043168|GO:0001882|GO:0032561|GO:0097367|GO:0097159|GO:1901265|GO:0035639|GO:0043167|GO:0036094|GO:0019001|GO:0032550|GO:0003674|GO:0005488|GO:0001883|GO:0032549|GO:0032555|GO:0017076|GO:0000166|GO:1901363|GO:0032553|GO:0005525
c37431_g2_i2	b1f4d3546232b0a6e6e55c8c1132710c	185	PRINTS	PR00328	GTP-binding SAR1 protein signature	46	70	2.3e-16	T	27-11-2015	IPR006689	Small GTPase superfamily, ARF/SAR type	GO:0043168|GO:0001882|GO:0032561|GO:0097367|GO:0097159|GO:1901265|GO:0035639|GO:0043167|GO:0036094|GO:0019001|GO:0032550|GO:0003674|GO:0005488|GO:0001883|GO:0032549|GO:0032555|GO:0017076|GO:0000166|GO:1901363|GO:0032553|GO:0005525
c37431_g2_i2	b1f4d3546232b0a6e6e55c8c1132710c	185	PRINTS	PR00328	GTP-binding SAR1 protein signature	18	41	2.3e-16	T	27-11-2015	IPR006689	Small GTPase superfamily, ARF/SAR type	GO:0043168|GO:0001882|GO:0032561|GO:0097367|GO:0097159|GO:1901265|GO:0035639|GO:0043167|GO:0036094|GO:0019001|GO:0032550|GO:0003674|GO:0005488|GO:0001883|GO:0032549|GO:0032555|GO:0017076|GO:0000166|GO:1901363|GO:0032553|GO:0005525
c37431_g2_i2	b1f4d3546232b0a6e6e55c8c1132710c	185	PRINTS	PR00328	GTP-binding SAR1 protein signature	73	98	2.3e-16	T	27-11-2015	IPR006689	Small GTPase superfamily, ARF/SAR type	GO:0043168|GO:0001882|GO:0032561|GO:0097367|GO:0097159|GO:1901265|GO:0035639|GO:0043167|GO:0036094|GO:0019001|GO:0032550|GO:0003674|GO:0005488|GO:0001883|GO:0032549|GO:0032555|GO:0017076|GO:0000166|GO:1901363|GO:0032553|GO:0005525
c37431_g2_i2	b1f4d3546232b0a6e6e55c8c1132710c	185	SMART	SM00175	Rab subfamily of small GTPases	17	180	0.0087	T	27-11-2015	IPR003579	Small GTPase superfamily, Rab type	GO:0008104|GO:0035639|GO:0003674|GO:0005488|GO:0035556|GO:0043167|GO:1901363|GO:1901265|GO:0001882|GO:0043168|GO:0051234|GO:0000166|GO:0032561|GO:0065007|GO:0001883|GO:0032549|GO:0017076|GO:0033036|GO:0005525|GO:0006810|GO:0050794|GO:0036094|GO:0015031|GO:0008150|GO:0007264|GO:0051179|GO:0045184|GO:0071702|GO:0097367|GO:0097159|GO:0050789|GO:0019001|GO:0032555|GO:0032550|GO:0032553|GO:0007165
c37431_g2_i2	b1f4d3546232b0a6e6e55c8c1132710c	185	SMART	SM00177	ARF-like small GTPases; ARF, ADP-ribosylation factor	1	181	4.5e-50	T	27-11-2015	IPR024156	Small GTPase superfamily, ARF type	GO:0035639|GO:0050789|GO:0003674|GO:0005488|GO:0035556|GO:0043167|GO:1901363|GO:1901265|GO:0001882|GO:0043168|GO:0000166|GO:0032561|GO:0065007|GO:0001883|GO:0032549|GO:0017076|GO:0005525|GO:0050794|GO:0036094|GO:0008150|GO:0007264|GO:0097367|GO:0097159|GO:0044464|GO:0005622|GO:0005575|GO:0019001|GO:0032555|GO:0032550|GO:0032553|GO:0007165
c37431_g2_i2	b1f4d3546232b0a6e6e55c8c1132710c	185	SMART	SM00178	Sar1p-like members of the Ras-family of small GTPases	3	177	5.7e-21	T	27-11-2015	IPR006687	Small GTPase superfamily, SAR1-type	GO:0008104|GO:0035639|GO:0003674|GO:0005488|GO:0043167|GO:1901363|GO:1901265|GO:0001882|GO:0043168|GO:0006886|GO:0000166|GO:0032561|GO:0001883|GO:0032549|GO:0017076|GO:0033036|GO:0005525|GO:0006810|GO:0036094|GO:0015031|GO:0008150|GO:0051649|GO:0051234|GO:0051179|GO:0045184|GO:0071702|GO:0046907|GO:0097367|GO:0097159|GO:0044464|GO:0005622|GO:0005575|GO:0019001|GO:0032555|GO:0032550|GO:0032553
c37431_g2_i2	b1f4d3546232b0a6e6e55c8c1132710c	185	Pfam	PF00025	ADP-ribosylation factor family	4	177	2.3e-69	T	27-11-2015	IPR006689	Small GTPase superfamily, ARF/SAR type	GO:0043168|GO:0001882|GO:0032561|GO:0097367|GO:0097159|GO:1901265|GO:0035639|GO:0043167|GO:0036094|GO:0019001|GO:0032550|GO:0003674|GO:0005488|GO:0001883|GO:0032549|GO:0032555|GO:0017076|GO:0000166|GO:1901363|GO:0032553|GO:0005525
c37431_g2_i4	b1f4d3546232b0a6e6e55c8c1132710c	185	TIGRFAM	TIGR00231	small_GTP: small GTP-binding protein domain	15	151	9.8e-19	T	27-11-2015	IPR005225	Small GTP-binding protein domain	GO:0043168|GO:0001882|GO:0032561|GO:0097367|GO:0097159|GO:1901265|GO:0035639|GO:0043167|GO:0036094|GO:0019001|GO:0032550|GO:0003674|GO:0005488|GO:0001883|GO:0032549|GO:0032555|GO:0017076|GO:0000166|GO:1901363|GO:0032553|GO:0005525
c37431_g2_i4	b1f4d3546232b0a6e6e55c8c1132710c	185	SUPERFAMILY	SSF52540		13	179	2.73e-51	T	27-11-2015	IPR027417	P-loop containing nucleoside triphosphate hydrolase
c37431_g2_i4	b1f4d3546232b0a6e6e55c8c1132710c	185	PRINTS	PR00328	GTP-binding SAR1 protein signature	151	175	2.3e-16	T	27-11-2015	IPR006689	Small GTPase superfamily, ARF/SAR type	GO:0043168|GO:0001882|GO:0032561|GO:0097367|GO:0097159|GO:1901265|GO:0035639|GO:0043167|GO:0036094|GO:0019001|GO:0032550|GO:0003674|GO:0005488|GO:0001883|GO:0032549|GO:0032555|GO:0017076|GO:0000166|GO:1901363|GO:0032553|GO:0005525
c37431_g2_i4	b1f4d3546232b0a6e6e55c8c1132710c	185	PRINTS	PR00328	GTP-binding SAR1 protein signature	46	70	2.3e-16	T	27-11-2015	IPR006689	Small GTPase superfamily, ARF/SAR type	GO:0043168|GO:0001882|GO:0032561|GO:0097367|GO:0097159|GO:1901265|GO:0035639|GO:0043167|GO:0036094|GO:0019001|GO:0032550|GO:0003674|GO:0005488|GO:0001883|GO:0032549|GO:0032555|GO:0017076|GO:0000166|GO:1901363|GO:0032553|GO:0005525
c37431_g2_i4	b1f4d3546232b0a6e6e55c8c1132710c	185	PRINTS	PR00328	GTP-binding SAR1 protein signature	18	41	2.3e-16	T	27-11-2015	IPR006689	Small GTPase superfamily, ARF/SAR type	GO:0043168|GO:0001882|GO:0032561|GO:0097367|GO:0097159|GO:1901265|GO:0035639|GO:0043167|GO:0036094|GO:0019001|GO:0032550|GO:0003674|GO:0005488|GO:0001883|GO:0032549|GO:0032555|GO:0017076|GO:0000166|GO:1901363|GO:0032553|GO:0005525
c37431_g2_i4	b1f4d3546232b0a6e6e55c8c1132710c	185	PRINTS	PR00328	GTP-binding SAR1 protein signature	73	98	2.3e-16	T	27-11-2015	IPR006689	Small GTPase superfamily, ARF/SAR type	GO:0043168|GO:0001882|GO:0032561|GO:0097367|GO:0097159|GO:1901265|GO:0035639|GO:0043167|GO:0036094|GO:0019001|GO:0032550|GO:0003674|GO:0005488|GO:0001883|GO:0032549|GO:0032555|GO:0017076|GO:0000166|GO:1901363|GO:0032553|GO:0005525
c37431_g2_i4	b1f4d3546232b0a6e6e55c8c1132710c	185	SMART	SM00175	Rab subfamily of small GTPases	17	180	0.0087	T	27-11-2015	IPR003579	Small GTPase superfamily, Rab type	GO:0008104|GO:0035639|GO:0003674|GO:0005488|GO:0035556|GO:0043167|GO:1901363|GO:1901265|GO:0001882|GO:0043168|GO:0051234|GO:0000166|GO:0032561|GO:0065007|GO:0001883|GO:0032549|GO:0017076|GO:0033036|GO:0005525|GO:0006810|GO:0050794|GO:0036094|GO:0015031|GO:0008150|GO:0007264|GO:0051179|GO:0045184|GO:0071702|GO:0097367|GO:0097159|GO:0050789|GO:0019001|GO:0032555|GO:0032550|GO:0032553|GO:0007165
c37431_g2_i4	b1f4d3546232b0a6e6e55c8c1132710c	185	SMART	SM00177	ARF-like small GTPases; ARF, ADP-ribosylation factor	1	181	4.5e-50	T	27-11-2015	IPR024156	Small GTPase superfamily, ARF type	GO:0035639|GO:0050789|GO:0003674|GO:0005488|GO:0035556|GO:0043167|GO:1901363|GO:1901265|GO:0001882|GO:0043168|GO:0000166|GO:0032561|GO:0065007|GO:0001883|GO:0032549|GO:0017076|GO:0005525|GO:0050794|GO:0036094|GO:0008150|GO:0007264|GO:0097367|GO:0097159|GO:0044464|GO:0005622|GO:0005575|GO:0019001|GO:0032555|GO:0032550|GO:0032553|GO:0007165
c37431_g2_i4	b1f4d3546232b0a6e6e55c8c1132710c	185	SMART	SM00178	Sar1p-like members of the Ras-family of small GTPases	3	177	5.7e-21	T	27-11-2015	IPR006687	Small GTPase superfamily, SAR1-type	GO:0008104|GO:0035639|GO:0003674|GO:0005488|GO:0043167|GO:1901363|GO:1901265|GO:0001882|GO:0043168|GO:0006886|GO:0000166|GO:0032561|GO:0001883|GO:0032549|GO:0017076|GO:0033036|GO:0005525|GO:0006810|GO:0036094|GO:0015031|GO:0008150|GO:0051649|GO:0051234|GO:0051179|GO:0045184|GO:0071702|GO:0046907|GO:0097367|GO:0097159|GO:0044464|GO:0005622|GO:0005575|GO:0019001|GO:0032555|GO:0032550|GO:0032553
c37431_g2_i4	b1f4d3546232b0a6e6e55c8c1132710c	185	Pfam	PF00025	ADP-ribosylation factor family	4	177	2.3e-69	T	27-11-2015	IPR006689	Small GTPase superfamily, ARF/SAR type	GO:0043168|GO:0001882|GO:0032561|GO:0097367|GO:0097159|GO:1901265|GO:0035639|GO:0043167|GO:0036094|GO:0019001|GO:0032550|GO:0003674|GO:0005488|GO:0001883|GO:0032549|GO:0032555|GO:0017076|GO:0000166|GO:1901363|GO:0032553|GO:0005525
c39256_g3_i1	8a720a13c6aaa76e5af161345b0298d9	692	Pfam	PF00004	ATPase family associated with various cellular activities (AAA)	267	398	3.5e-45	T	27-11-2015	IPR003959	ATPase, AAA-type, core	GO:0043168|GO:0017076|GO:0030554|GO:0097367|GO:0097159|GO:0032553|GO:1901265|GO:0043167|GO:0036094|GO:0035639|GO:0032550|GO:0003674|GO:0005488|GO:0001883|GO:0032549|GO:0032555|GO:0032559|GO:0000166|GO:1901363|GO:0005524|GO:0001882
c39256_g3_i1	8a720a13c6aaa76e5af161345b0298d9	692	SUPERFAMILY	SSF140990		482	678	3.4e-64	T	27-11-2015
c39256_g3_i1	8a720a13c6aaa76e5af161345b0298d9	692	TIGRFAM	TIGR01241	FtsH_fam: ATP-dependent metallopeptidase HflB	176	670	4.6e-213	T	27-11-2015	IPR005936	Peptidase, FtsH	GO:0016787|GO:0004175|GO:0004222|GO:0016020|GO:0005575|GO:0003824|GO:0070011|GO:0003674|GO:0008233|GO:0008237
c39256_g3_i1	8a720a13c6aaa76e5af161345b0298d9	692	SMART	SM00382	ATPases associated with a variety of cellular activities	263	402	2.8e-24	T	27-11-2015	IPR003593	AAA+ ATPase domain
c39256_g3_i1	8a720a13c6aaa76e5af161345b0298d9	692	Pfam	PF01434	Peptidase family M41	461	669	1.2e-76	T	27-11-2015	IPR000642	Peptidase M41	GO:0004175|GO:0035639|GO:0003674|GO:0005488|GO:0001883|GO:0008233|GO:0000166|GO:1901363|GO:1901265|GO:0001882|GO:0043168|GO:0043167|GO:0071704|GO:0008237|GO:0032549|GO:0006508|GO:0005524|GO:0016787|GO:0004222|GO:0036094|GO:0003824|GO:0008150|GO:0008152|GO:0017076|GO:0044238|GO:0030554|GO:0097367|GO:0097159|GO:0043170|GO:0019538|GO:0070011|GO:0032559|GO:0032555|GO:0032550|GO:0032553
c39256_g3_i1	8a720a13c6aaa76e5af161345b0298d9	692	SUPERFAMILY	SSF52540		225	470	1.78e-70	T	27-11-2015	IPR027417	P-loop containing nucleoside triphosphate hydrolase
c40372_g2_i1	2a1ae7233eae7d8671425bfbd99364dd	675	Pfam	PF13041	PPR repeat family	525	568	4.8e-11	T	27-11-2015	IPR002885	Pentatricopeptide repeat
c40372_g2_i1	2a1ae7233eae7d8671425bfbd99364dd	675	TIGRFAM	TIGR00756	PPR: pentatricopeptide repeat domain	525	556	1.6e-08	T	27-11-2015	IPR002885	Pentatricopeptide repeat
c40372_g2_i1	2a1ae7233eae7d8671425bfbd99364dd	675	Pfam	PF13812	Pentatricopeptide repeat domain	452	482	0.00024	T	27-11-2015	IPR002885	Pentatricopeptide repeat
c40372_g2_i1	2a1ae7233eae7d8671425bfbd99364dd	675	Pfam	PF01535	PPR repeat	387	411	0.076	T	27-11-2015	IPR002885	Pentatricopeptide repeat
c35563_g1_i1	67ceda2f2dc227a2f419caf6eb242784	289	SUPERFAMILY	SSF48179		163	288	6.23e-36	T	27-11-2015	IPR008927	6-phosphogluconate dehydrogenase, C-terminal-like	GO:0044699|GO:0044710|GO:0008150|GO:0008152|GO:0055114
c35563_g1_i1	67ceda2f2dc227a2f419caf6eb242784	289	SUPERFAMILY	SSF51735		1	162	2.48e-43	T	27-11-2015
c35563_g1_i1	67ceda2f2dc227a2f419caf6eb242784	289	Pfam	PF14833	NAD-binding of NADP-dependent 3-hydroxyisobutyrate dehydrogenase	164	283	6.6e-28	T	27-11-2015	IPR029154	NADP-dependent 3-hydroxyisobutyrate dehydrogenase, NAD-binding domain	GO:0050662|GO:0051287|GO:0000166|GO:0036094|GO:0048037|GO:0005488|GO:0097159|GO:0003674|GO:1901363|GO:1901265
c35563_g1_i1	67ceda2f2dc227a2f419caf6eb242784	289	Pfam	PF03446	NAD binding domain of 6-phosphogluconate dehydrogenase	2	161	3.9e-43	T	27-11-2015	IPR006115	6-phosphogluconate dehydrogenase, NADP-binding	GO:0006739|GO:0055086|GO:0006732|GO:0006733|GO:0046496|GO:0034641|GO:0006807|GO:0003674|GO:0044281|GO:0072524|GO:0044699|GO:0016491|GO:0006139|GO:0044710|GO:0051186|GO:1901360|GO:0019682|GO:0071704|GO:0004616|GO:0009987|GO:0006725|GO:0003824|GO:0008150|GO:0008152|GO:1901564|GO:0055114|GO:0046483|GO:0044238|GO:0016614|GO:0006081|GO:0016616|GO:0051156|GO:1901135|GO:0044763|GO:0019693|GO:0006796|GO:…
c37911_g1_i1	540af574e36625a72f404a20358bbb8b	718	Pfam	PF00069	Protein kinase domain	408	660	2.7e-44	T	27-11-2015	IPR000719	Protein kinase domain	GO:0035639|GO:0016310|GO:0003674|GO:0005488|GO:0000166|GO:1901363|GO:1901265|GO:0001882|GO:0043168|GO:0044267|GO:0044260|GO:0032549|GO:0043167|GO:0071704|GO:0016740|GO:0001883|GO:0004672|GO:0017076|GO:0005524|GO:0006468|GO:0009987|GO:0006793|GO:0016301|GO:0006464|GO:0036094|GO:0003824|GO:0043412|GO:0036211|GO:0008150|GO:0008152|GO:0044238|GO:0030554|GO:0016773|GO:0016772|GO:0044237|GO:0043170|GO:…
c37911_g1_i1	540af574e36625a72f404a20358bbb8b	718	SMART	SM00220	Serine/Threonine protein kinases, catalytic domain	406	669	4.8e-32	T	27-11-2015	IPR002290	Serine/threonine/dual specificity protein kinase, catalytic domain	GO:0035639|GO:0016310|GO:0003674|GO:0005488|GO:0000166|GO:1901363|GO:1901265|GO:0001882|GO:0043168|GO:0044267|GO:0044260|GO:0032549|GO:0043167|GO:0071704|GO:0016740|GO:0001883|GO:0004672|GO:0017076|GO:0005524|GO:0006468|GO:0009987|GO:0006793|GO:0016301|GO:0006464|GO:0036094|GO:0003824|GO:0043412|GO:0036211|GO:0008150|GO:0008152|GO:0044238|GO:0030554|GO:0016773|GO:0016772|GO:0044237|GO:0043170|GO:…
c37911_g1_i1	540af574e36625a72f404a20358bbb8b	718	SUPERFAMILY	SSF52402		29	150	5.19e-08	T	27-11-2015
c37911_g1_i1	540af574e36625a72f404a20358bbb8b	718	SUPERFAMILY	SSF56112		389	662	3.37e-68	T	27-11-2015	IPR011009	Protein kinase-like domain	GO:0016772|GO:0016740|GO:0003674|GO:0003824
c37911_g1_i1	540af574e36625a72f404a20358bbb8b	718	Pfam	PF00582	Universal stress protein family	28	148	3.9e-05	T	27-11-2015	IPR006016	UspA	GO:0006950|GO:0008150|GO:0050896
c28888_g1_i3	215365547e414b3fd7f7a2afccd92683	331	Pfam	PF02801	Beta-ketoacyl synthase, C-terminal domain	170	286	1.8e-37	T	27-11-2015	IPR014031	Beta-ketoacyl synthase, C-terminal
c28888_g1_i3	215365547e414b3fd7f7a2afccd92683	331	Pfam	PF00109	Beta-ketoacyl synthase, N-terminal domain	12	162	4.2e-33	T	27-11-2015	IPR014030	Beta-ketoacyl synthase, N-terminal
c28888_g1_i3	215365547e414b3fd7f7a2afccd92683	331	SMART	SM00825	Beta-ketoacyl synthase	4	330	1.5e-12	T	27-11-2015	IPR020841	Polyketide synthase, beta-ketoacyl synthase domain
c28888_g1_i3	215365547e414b3fd7f7a2afccd92683	331	SUPERFAMILY	SSF53901		11	169	4.76e-48	T	27-11-2015	IPR016039	Thiolase-like	GO:0008150|GO:0003824|GO:0003674|GO:0008152
c28888_g1_i3	215365547e414b3fd7f7a2afccd92683	331	SUPERFAMILY	SSF53901		131	328	3.39e-67	T	27-11-2015	IPR016039	Thiolase-like	GO:0008150|GO:0003824|GO:0003674|GO:0008152
c28888_g1_i2	215365547e414b3fd7f7a2afccd92683	331	Pfam	PF02801	Beta-ketoacyl synthase, C-terminal domain	170	286	1.8e-37	T	27-11-2015	IPR014031	Beta-ketoacyl synthase, C-terminal
c28888_g1_i2	215365547e414b3fd7f7a2afccd92683	331	Pfam	PF00109	Beta-ketoacyl synthase, N-terminal domain	12	162	4.2e-33	T	27-11-2015	IPR014030	Beta-ketoacyl synthase, N-terminal
c28888_g1_i2	215365547e414b3fd7f7a2afccd92683	331	SMART	SM00825	Beta-ketoacyl synthase	4	330	1.5e-12	T	27-11-2015	IPR020841	Polyketide synthase, beta-ketoacyl synthase domain
c28888_g1_i2	215365547e414b3fd7f7a2afccd92683	331	SUPERFAMILY	SSF53901		11	169	4.76e-48	T	27-11-2015	IPR016039	Thiolase-like	GO:0008150|GO:0003824|GO:0003674|GO:0008152
c28888_g1_i2	215365547e414b3fd7f7a2afccd92683	331	SUPERFAMILY	SSF53901		131	328	3.39e-67	T	27-11-2015	IPR016039	Thiolase-like	GO:0008150|GO:0003824|GO:0003674|GO:0008152
c40115_g1_i3	5e7b0f40ad6e78ca30cb63ca8fc74c2f	165	SUPERFAMILY	SSF55008		6	67	1.13e-08	T	27-11-2015	IPR006121	Heavy metal-associated domain, HMA	GO:0043169|GO:0003674|GO:0051234|GO:0006812|GO:0006811|GO:0006810|GO:0043167|GO:0044765|GO:0030001|GO:1902578|GO:0008150|GO:0046872|GO:0051179|GO:0044699|GO:0005488
c40115_g1_i3	5e7b0f40ad6e78ca30cb63ca8fc74c2f	165	Pfam	PF00403	Heavy-metal-associated domain	12	63	8.2e-05	T	27-11-2015	IPR006121	Heavy metal-associated domain, HMA	GO:0043169|GO:0003674|GO:0051234|GO:0006812|GO:0006811|GO:0006810|GO:0043167|GO:0044765|GO:0030001|GO:1902578|GO:0008150|GO:0046872|GO:0051179|GO:0044699|GO:0005488
c71780_g1_i1	656ab66e88a0f0efb324c020ae5b9188	320	SUPERFAMILY	SSF47095		1	70	6.15e-16	T	27-11-2015	IPR009071	High mobility group box domain
c71780_g1_i1	656ab66e88a0f0efb324c020ae5b9188	320	SMART	SM00398	high mobility group	1	70	3.3e-12	T	27-11-2015	IPR009071	High mobility group box domain
c71780_g1_i1	656ab66e88a0f0efb324c020ae5b9188	320	SMART	SM00398	high mobility group	76	146	6.1e-22	T	27-11-2015	IPR009071	High mobility group box domain
c71780_g1_i1	656ab66e88a0f0efb324c020ae5b9188	320	SUPERFAMILY	SSF47095		71	147	2.75e-22	T	27-11-2015	IPR009071	High mobility group box domain
c71780_g1_i1	656ab66e88a0f0efb324c020ae5b9188	320	PRINTS	PR00886	High mobility group (HMG1/HMG2) protein signature	30	52	8.7e-08	T	27-11-2015
c71780_g1_i1	656ab66e88a0f0efb324c020ae5b9188	320	PRINTS	PR00886	High mobility group (HMG1/HMG2) protein signature	110	129	8.7e-08	T	27-11-2015
c71780_g1_i1	656ab66e88a0f0efb324c020ae5b9188	320	PRINTS	PR00886	High mobility group (HMG1/HMG2) protein signature	129	149	8.7e-08	T	27-11-2015
c71780_g1_i1	656ab66e88a0f0efb324c020ae5b9188	320	Pfam	PF09011	HMG-box domain	1	69	3.1e-17	T	27-11-2015	IPR009071	High mobility group box domain
c71780_g1_i1	656ab66e88a0f0efb324c020ae5b9188	320	Pfam	PF00505	HMG (high mobility group) box	77	145	1.1e-20	T	27-11-2015	IPR009071	High mobility group box domain
c37815_g2_i1	2116b7e6d138dec07e78a9086cacad09	428	Pfam	PF04056	Ssl1-like	99	289	2e-86	T	27-11-2015	IPR007198	Ssl1-like
c37815_g2_i1	2116b7e6d138dec07e78a9086cacad09	428	SUPERFAMILY	SSF57889		346	416	1.05e-15	T	27-11-2015
c37815_g2_i1	2116b7e6d138dec07e78a9086cacad09	428	SUPERFAMILY	SSF53300		90	258	2.72e-15	T	27-11-2015	IPR002035	von Willebrand factor, type A
c37815_g2_i1	2116b7e6d138dec07e78a9086cacad09	428	TIGRFAM	TIGR00622	ssl1: transcription factor ssl1	311	417	1.2e-37	T	27-11-2015	IPR012170	TFIIH subunit Ssl1/p44	GO:0032774|GO:0090304|GO:0044249|GO:0034641|GO:0006807|GO:0034645|GO:1901576|GO:1901362|GO:0044699|GO:0006139|GO:0044710|GO:0044260|GO:0097659|GO:0071704|GO:1901360|GO:0018130|GO:0016070|GO:0009058|GO:0006281|GO:0009987|GO:0006725|GO:0051716|GO:0006289|GO:0006974|GO:0006259|GO:0006950|GO:0009059|GO:0044763|GO:0008152|GO:0019438|GO:0034654|GO:0044271|GO:0046483|GO:0043234|GO:0044238|GO:0032991|GO:…
c37815_g2_i1	2116b7e6d138dec07e78a9086cacad09	428	SMART	SM00327	von Willebrand factor (vWF) type A domain	93	269	6.7e-12	T	27-11-2015	IPR002035	von Willebrand factor, type A
c37815_g2_i1	2116b7e6d138dec07e78a9086cacad09	428	SMART	SM01047	TFIIH C1-like domain	369	417	5.2e-17	T	27-11-2015	IPR004595	TFIIH C1-like domain	GO:0043169|GO:0090304|GO:0034641|GO:0006807|GO:0003674|GO:0008270|GO:0044699|GO:0006139|GO:0044710|GO:0044260|GO:0043167|GO:0071704|GO:1901360|GO:0046872|GO:0006281|GO:0009987|GO:0006725|GO:0051716|GO:0006974|GO:0006950|GO:0044763|GO:0008152|GO:0046483|GO:0044238|GO:0046914|GO:0050896|GO:0044237|GO:0043170|GO:0033554|GO:0006259|GO:0008150|GO:0005488
c37815_g2_i1	2116b7e6d138dec07e78a9086cacad09	428	Pfam	PF07975	TFIIH C1-like domain	369	417	4.3e-18	T	27-11-2015	IPR004595	TFIIH C1-like domain	GO:0043169|GO:0090304|GO:0034641|GO:0006807|GO:0003674|GO:0008270|GO:0044699|GO:0006139|GO:0044710|GO:0044260|GO:0043167|GO:0071704|GO:1901360|GO:0046872|GO:0006281|GO:0009987|GO:0006725|GO:0051716|GO:0006974|GO:0006950|GO:0044763|GO:0008152|GO:0046483|GO:0044238|GO:0046914|GO:0050896|GO:0044237|GO:0043170|GO:0033554|GO:0006259|GO:0008150|GO:0005488
c35425_g1_i1	20bb44adcf3d2e0f70d716a32d9292bd	1049	SUPERFAMILY	SSF81923		12	113	2.75e-07	T	27-11-2015
c35425_g1_i1	20bb44adcf3d2e0f70d716a32d9292bd	1049	Pfam	PF07724	AAA domain (Cdc48 subfamily)	700	814	5.4e-05	T	27-11-2015	IPR003959	ATPase, AAA-type, core	GO:0043168|GO:0017076|GO:0030554|GO:0097367|GO:0097159|GO:0032553|GO:1901265|GO:0043167|GO:0036094|GO:0035639|GO:0032550|GO:0003674|GO:0005488|GO:0001883|GO:0032549|GO:0032555|GO:0032559|GO:0000166|GO:1901363|GO:0005524|GO:0001882
c35425_g1_i1	20bb44adcf3d2e0f70d716a32d9292bd	1049	Pfam	PF02861	Clp amino terminal domain	129	167	2	T	27-11-2015	IPR004176	Clp, N-terminal	GO:0044238|GO:0019538|GO:0043170|GO:0071704|GO:0008150|GO:0008152
c35425_g1_i1	20bb44adcf3d2e0f70d716a32d9292bd	1049	Pfam	PF02861	Clp amino terminal domain	25	55	0.26	T	27-11-2015	IPR004176	Clp, N-terminal	GO:0044238|GO:0019538|GO:0043170|GO:0071704|GO:0008150|GO:0008152
c35425_g1_i1	20bb44adcf3d2e0f70d716a32d9292bd	1049	SUPERFAMILY	SSF52540		649	814	2.48e-16	T	27-11-2015	IPR027417	P-loop containing nucleoside triphosphate hydrolase
c31398_g1_i3	8b87959b83bfbeda7e952ebf9b9c1cd6	920	SUPERFAMILY	SSF50978		3	297	3.83e-80	T	27-11-2015	IPR017986	WD40-repeat-containing domain	GO:0003674|GO:0005488|GO:0005515
c31398_g1_i3	8b87959b83bfbeda7e952ebf9b9c1cd6	920	SUPERFAMILY	SSF101898		221	319	5.23e-19	T	27-11-2015
c31398_g1_i3	8b87959b83bfbeda7e952ebf9b9c1cd6	920	SUPERFAMILY	SSF101898		350	492	5.23e-19	T	27-11-2015
c31398_g1_i3	8b87959b83bfbeda7e952ebf9b9c1cd6	920	SMART	SM00320	WD40 repeats	131	171	5e-09	T	27-11-2015	IPR001680	WD40 repeat	GO:0003674|GO:0005488|GO:0005515
c31398_g1_i3	8b87959b83bfbeda7e952ebf9b9c1cd6	920	SMART	SM00320	WD40 repeats	174	215	1.1e-07	T	27-11-2015	IPR001680	WD40 repeat	GO:0003674|GO:0005488|GO:0005515
c31398_g1_i3	8b87959b83bfbeda7e952ebf9b9c1cd6	920	SMART	SM00320	WD40 repeats	46	85	1.2	T	27-11-2015	IPR001680	WD40 repeat	GO:0003674|GO:0005488|GO:0005515
c31398_g1_i3	8b87959b83bfbeda7e952ebf9b9c1cd6	920	SMART	SM00320	WD40 repeats	88	127	8.5e-09	T	27-11-2015	IPR001680	WD40 repeat	GO:0003674|GO:0005488|GO:0005515
c31398_g1_i3	8b87959b83bfbeda7e952ebf9b9c1cd6	920	SMART	SM00320	WD40 repeats	218	257	3.3e-12	T	27-11-2015	IPR001680	WD40 repeat	GO:0003674|GO:0005488|GO:0005515
c31398_g1_i3	8b87959b83bfbeda7e952ebf9b9c1cd6	920	SMART	SM00320	WD40 repeats	4	43	0.49	T	27-11-2015	IPR001680	WD40 repeat	GO:0003674|GO:0005488|GO:0005515
c31398_g1_i3	8b87959b83bfbeda7e952ebf9b9c1cd6	920	Pfam	PF04053	Coatomer WD associated region	319	763	8.7e-165	T	27-11-2015	IPR006692	Coatomer, WD associated region	GO:0008104|GO:0003674|GO:0006886|GO:0005198|GO:0044425|GO:0071702|GO:0033036|GO:0006810|GO:0045184|GO:0044424|GO:0008150|GO:0051649|GO:0051234|GO:0051179|GO:0043234|GO:0032991|GO:0016192|GO:0046907|GO:0044464|GO:0005575|GO:0098796|GO:0044444|GO:0015031|GO:0030117
c31398_g1_i3	8b87959b83bfbeda7e952ebf9b9c1cd6	920	PRINTS	PR00320	G protein beta WD-40 repeat signature	158	172	1.6e-06	T	27-11-2015	IPR020472	G-protein beta WD-40 repeat
c31398_g1_i3	8b87959b83bfbeda7e952ebf9b9c1cd6	920	PRINTS	PR00320	G protein beta WD-40 repeat signature	244	258	1.6e-06	T	27-11-2015	IPR020472	G-protein beta WD-40 repeat
c31398_g1_i3	8b87959b83bfbeda7e952ebf9b9c1cd6	920	PRINTS	PR00320	G protein beta WD-40 repeat signature	202	216	1.6e-06	T	27-11-2015	IPR020472	G-protein beta WD-40 repeat
c31398_g1_i3	8b87959b83bfbeda7e952ebf9b9c1cd6	920	Pfam	PF00400	WD domain, G-beta repeat	220	257	1.1e-13	T	27-11-2015	IPR001680	WD40 repeat	GO:0003674|GO:0005488|GO:0005515
c31398_g1_i3	8b87959b83bfbeda7e952ebf9b9c1cd6	920	Pfam	PF00400	WD domain, G-beta repeat	91	127	4e-10	T	27-11-2015	IPR001680	WD40 repeat	GO:0003674|GO:0005488|GO:0005515
c31398_g1_i3	8b87959b83bfbeda7e952ebf9b9c1cd6	920	Pfam	PF00400	WD domain, G-beta repeat	179	215	9.4e-08	T	27-11-2015	IPR001680	WD40 repeat	GO:0003674|GO:0005488|GO:0005515
c31398_g1_i3	8b87959b83bfbeda7e952ebf9b9c1cd6	920	Pfam	PF00400	WD domain, G-beta repeat	132	171	3.1e-10	T	27-11-2015	IPR001680	WD40 repeat	GO:0003674|GO:0005488|GO:0005515
c31398_g1_i1	8b87959b83bfbeda7e952ebf9b9c1cd6	920	SUPERFAMILY	SSF50978		3	297	3.83e-80	T	27-11-2015	IPR017986	WD40-repeat-containing domain	GO:0003674|GO:0005488|GO:0005515
c31398_g1_i1	8b87959b83bfbeda7e952ebf9b9c1cd6	920	SUPERFAMILY	SSF101898		221	319	5.23e-19	T	27-11-2015
c31398_g1_i1	8b87959b83bfbeda7e952ebf9b9c1cd6	920	SUPERFAMILY	SSF101898		350	492	5.23e-19	T	27-11-2015
c31398_g1_i1	8b87959b83bfbeda7e952ebf9b9c1cd6	920	SMART	SM00320	WD40 repeats	131	171	5e-09	T	27-11-2015	IPR001680	WD40 repeat	GO:0003674|GO:0005488|GO:0005515
c31398_g1_i1	8b87959b83bfbeda7e952ebf9b9c1cd6	920	SMART	SM00320	WD40 repeats	174	215	1.1e-07	T	27-11-2015	IPR001680	WD40 repeat	GO:0003674|GO:0005488|GO:0005515
c31398_g1_i1	8b87959b83bfbeda7e952ebf9b9c1cd6	920	SMART	SM00320	WD40 repeats	46	85	1.2	T	27-11-2015	IPR001680	WD40 repeat	GO:0003674|GO:0005488|GO:0005515
c31398_g1_i1	8b87959b83bfbeda7e952ebf9b9c1cd6	920	SMART	SM00320	WD40 repeats	88	127	8.5e-09	T	27-11-2015	IPR001680	WD40 repeat	GO:0003674|GO:0005488|GO:0005515
c31398_g1_i1	8b87959b83bfbeda7e952ebf9b9c1cd6	920	SMART	SM00320	WD40 repeats	218	257	3.3e-12	T	27-11-2015	IPR001680	WD40 repeat	GO:0003674|GO:0005488|GO:0005515
c31398_g1_i1	8b87959b83bfbeda7e952ebf9b9c1cd6	920	SMART	SM00320	WD40 repeats	4	43	0.49	T	27-11-2015	IPR001680	WD40 repeat	GO:0003674|GO:0005488|GO:0005515
c31398_g1_i1	8b87959b83bfbeda7e952ebf9b9c1cd6	920	Pfam	PF04053	Coatomer WD associated region	319	763	8.7e-165	T	27-11-2015	IPR006692	Coatomer, WD associated region	GO:0008104|GO:0003674|GO:0006886|GO:0005198|GO:0044425|GO:0071702|GO:0033036|GO:0006810|GO:0045184|GO:0044424|GO:0008150|GO:0051649|GO:0051234|GO:0051179|GO:0043234|GO:0032991|GO:0016192|GO:0046907|GO:0044464|GO:0005575|GO:0098796|GO:0044444|GO:0015031|GO:0030117
c31398_g1_i1	8b87959b83bfbeda7e952ebf9b9c1cd6	920	PRINTS	PR00320	G protein beta WD-40 repeat signature	158	172	1.6e-06	T	27-11-2015	IPR020472	G-protein beta WD-40 repeat
c31398_g1_i1	8b87959b83bfbeda7e952ebf9b9c1cd6	920	PRINTS	PR00320	G protein beta WD-40 repeat signature	244	258	1.6e-06	T	27-11-2015	IPR020472	G-protein beta WD-40 repeat
c31398_g1_i1	8b87959b83bfbeda7e952ebf9b9c1cd6	920	PRINTS	PR00320	G protein beta WD-40 repeat signature	202	216	1.6e-06	T	27-11-2015	IPR020472	G-protein beta WD-40 repeat
c31398_g1_i1	8b87959b83bfbeda7e952ebf9b9c1cd6	920	Pfam	PF00400	WD domain, G-beta repeat	220	257	1.1e-13	T	27-11-2015	IPR001680	WD40 repeat	GO:0003674|GO:0005488|GO:0005515
c31398_g1_i1	8b87959b83bfbeda7e952ebf9b9c1cd6	920	Pfam	PF00400	WD domain, G-beta repeat	91	127	4e-10	T	27-11-2015	IPR001680	WD40 repeat	GO:0003674|GO:0005488|GO:0005515
c31398_g1_i1	8b87959b83bfbeda7e952ebf9b9c1cd6	920	Pfam	PF00400	WD domain, G-beta repeat	179	215	9.4e-08	T	27-11-2015	IPR001680	WD40 repeat	GO:0003674|GO:0005488|GO:0005515
c31398_g1_i1	8b87959b83bfbeda7e952ebf9b9c1cd6	920	Pfam	PF00400	WD domain, G-beta repeat	132	171	3.1e-10	T	27-11-2015	IPR001680	WD40 repeat	GO:0003674|GO:0005488|GO:0005515
c35552_g1_i2	f4ea90c9c669d1f02ee540bf30808fc6	960	SMART	SM00369	Leucine-rich repeats, typical (most populated) subfamily	153	176	270	T	27-11-2015	IPR003591	Leucine-rich repeat, typical subtype
c35552_g1_i2	f4ea90c9c669d1f02ee540bf30808fc6	960	SMART	SM00369	Leucine-rich repeats, typical (most populated) subfamily	273	297	36	T	27-11-2015	IPR003591	Leucine-rich repeat, typical subtype
c35552_g1_i2	f4ea90c9c669d1f02ee540bf30808fc6	960	SMART	SM00369	Leucine-rich repeats, typical (most populated) subfamily	225	249	53	T	27-11-2015	IPR003591	Leucine-rich repeat, typical subtype
c35552_g1_i2	f4ea90c9c669d1f02ee540bf30808fc6	960	SMART	SM00369	Leucine-rich repeats, typical (most populated) subfamily	320	344	39	T	27-11-2015	IPR003591	Leucine-rich repeat, typical subtype
c35552_g1_i2	f4ea90c9c669d1f02ee540bf30808fc6	960	Pfam	PF13855	Leucine rich repeat	154	214	2e-06	T	27-11-2015	IPR001611	Leucine-rich repeat	GO:0003674|GO:0005488|GO:0005515
c35552_g1_i2	f4ea90c9c669d1f02ee540bf30808fc6	960	Pfam	PF07714	Protein tyrosine kinase	632	898	8.6e-47	T	27-11-2015	IPR001245	Serine-threonine/tyrosine-protein kinase catalytic domain	GO:0016310|GO:0003674|GO:0044267|GO:0044260|GO:0071704|GO:0016740|GO:0004672|GO:0006468|GO:0016301|GO:0009987|GO:0006464|GO:0003824|GO:0043412|GO:0036211|GO:0008150|GO:0008152|GO:0044238|GO:0016773|GO:0016772|GO:0044237|GO:0043170|GO:0019538|GO:0006796|GO:0006793
c35552_g1_i2	f4ea90c9c669d1f02ee540bf30808fc6	960	SUPERFAMILY	SSF52058		47	427	1.51e-54	T	27-11-2015
c35552_g1_i2	f4ea90c9c669d1f02ee540bf30808fc6	960	Pfam	PF00560	Leucine Rich Repeat	298	320	0.42	T	27-11-2015	IPR001611	Leucine-rich repeat	GO:0003674|GO:0005488|GO:0005515
c35552_g1_i2	f4ea90c9c669d1f02ee540bf30808fc6	960	Pfam	PF00560	Leucine Rich Repeat	275	297	0.075	T	27-11-2015	IPR001611	Leucine-rich repeat	GO:0003674|GO:0005488|GO:0005515
c35552_g1_i2	f4ea90c9c669d1f02ee540bf30808fc6	960	SMART	SM00220	Serine/Threonine protein kinases, catalytic domain	629	903	4.1e-42	T	27-11-2015	IPR002290	Serine/threonine/dual specificity protein kinase, catalytic domain	GO:0035639|GO:0016310|GO:0003674|GO:0005488|GO:0000166|GO:1901363|GO:1901265|GO:0001882|GO:0043168|GO:0044267|GO:0044260|GO:0032549|GO:0043167|GO:0071704|GO:0016740|GO:0001883|GO:0004672|GO:0017076|GO:0005524|GO:0006468|GO:0009987|GO:0006793|GO:0016301|GO:0006464|GO:0036094|GO:0003824|GO:0043412|GO:0036211|GO:0008150|GO:0008152|GO:0044238|GO:0030554|GO:0016773|GO:0016772|GO:0044237|GO:0043170|GO:…
c35552_g1_i2	f4ea90c9c669d1f02ee540bf30808fc6	960	Pfam	PF08263	Leucine rich repeat N-terminal domain	35	72	5.5e-08	T	27-11-2015	IPR013210	Leucine-rich repeat-containing N-terminal, type 2
c35552_g1_i2	f4ea90c9c669d1f02ee540bf30808fc6	960	SUPERFAMILY	SSF56112		614	938	3.24e-78	T	27-11-2015	IPR011009	Protein kinase-like domain	GO:0016772|GO:0016740|GO:0003674|GO:0003824
c33695_g1_i2	d96c82056762f05bfe48a5cd7d01e7fc	297	PRINTS	PR00081	Glucose/ribitol dehydrogenase family signature	14	31	1.2e-26	T	27-11-2015	IPR002347	Glucose/ribitol dehydrogenase
c33695_g1_i2	d96c82056762f05bfe48a5cd7d01e7fc	297	PRINTS	PR00081	Glucose/ribitol dehydrogenase family signature	168	187	1.2e-26	T	27-11-2015	IPR002347	Glucose/ribitol dehydrogenase
c33695_g1_i2	d96c82056762f05bfe48a5cd7d01e7fc	297	PRINTS	PR00081	Glucose/ribitol dehydrogenase family signature	142	158	1.2e-26	T	27-11-2015	IPR002347	Glucose/ribitol dehydrogenase
c33695_g1_i2	d96c82056762f05bfe48a5cd7d01e7fc	297	PRINTS	PR00081	Glucose/ribitol dehydrogenase family signature	225	245	1.2e-26	T	27-11-2015	IPR002347	Glucose/ribitol dehydrogenase
c33695_g1_i2	d96c82056762f05bfe48a5cd7d01e7fc	297	PRINTS	PR00081	Glucose/ribitol dehydrogenase family signature	190	207	1.2e-26	T	27-11-2015	IPR002347	Glucose/ribitol dehydrogenase
c33695_g1_i2	d96c82056762f05bfe48a5cd7d01e7fc	297	PRINTS	PR00081	Glucose/ribitol dehydrogenase family signature	88	99	1.2e-26	T	27-11-2015	IPR002347	Glucose/ribitol dehydrogenase
c33695_g1_i2	d96c82056762f05bfe48a5cd7d01e7fc	297	PRINTS	PR00080	Short-chain dehydrogenase/reductase (SDR) superfamily signature	168	187	8.4e-06	T	27-11-2015	IPR002198	Short-chain dehydrogenase/reductase SDR	GO:0003824|GO:0003674|GO:0008150|GO:0008152|GO:0016491
c33695_g1_i2	d96c82056762f05bfe48a5cd7d01e7fc	297	PRINTS	PR00080	Short-chain dehydrogenase/reductase (SDR) superfamily signature	88	99	8.4e-06	T	27-11-2015	IPR002198	Short-chain dehydrogenase/reductase SDR	GO:0003824|GO:0003674|GO:0008150|GO:0008152|GO:0016491
c33695_g1_i2	d96c82056762f05bfe48a5cd7d01e7fc	297	PRINTS	PR00080	Short-chain dehydrogenase/reductase (SDR) superfamily signature	148	156	8.4e-06	T	27-11-2015	IPR002198	Short-chain dehydrogenase/reductase SDR	GO:0003824|GO:0003674|GO:0008150|GO:0008152|GO:0016491
c33695_g1_i2	d96c82056762f05bfe48a5cd7d01e7fc	297	Pfam	PF13561	Enoyl-(Acyl carrier protein) reductase	22	261	5.5e-32	T	27-11-2015
c33695_g1_i2	d96c82056762f05bfe48a5cd7d01e7fc	297	SUPERFAMILY	SSF51735		11	263	2.07e-70	T	27-11-2015
c27752_g1_i1	598de6fb9b3488d908c6f8c16e6f3bb5	426	Pfam	PF00069	Protein kinase domain	21	275	2.3e-75	T	27-11-2015	IPR000719	Protein kinase domain	GO:0035639|GO:0016310|GO:0003674|GO:0005488|GO:0000166|GO:1901363|GO:1901265|GO:0001882|GO:0043168|GO:0044267|GO:0044260|GO:0032549|GO:0043167|GO:0071704|GO:0016740|GO:0001883|GO:0004672|GO:0017076|GO:0005524|GO:0006468|GO:0009987|GO:0006793|GO:0016301|GO:0006464|GO:0036094|GO:0003824|GO:0043412|GO:0036211|GO:0008150|GO:0008152|GO:0044238|GO:0030554|GO:0016773|GO:0016772|GO:0044237|GO:0043170|GO:…
c27752_g1_i1	598de6fb9b3488d908c6f8c16e6f3bb5	426	SMART	SM00220	Serine/Threonine protein kinases, catalytic domain	21	275	2.2e-107	T	27-11-2015	IPR002290	Serine/threonine/dual specificity protein kinase, catalytic domain	GO:0035639|GO:0016310|GO:0003674|GO:0005488|GO:0000166|GO:1901363|GO:1901265|GO:0001882|GO:0043168|GO:0044267|GO:0044260|GO:0032549|GO:0043167|GO:0071704|GO:0016740|GO:0001883|GO:0004672|GO:0017076|GO:0005524|GO:0006468|GO:0009987|GO:0006793|GO:0016301|GO:0006464|GO:0036094|GO:0003824|GO:0043412|GO:0036211|GO:0008150|GO:0008152|GO:0044238|GO:0030554|GO:0016773|GO:0016772|GO:0044237|GO:0043170|GO:…
c27752_g1_i1	598de6fb9b3488d908c6f8c16e6f3bb5	426	SUPERFAMILY	SSF56112		18	284	7.15e-93	T	27-11-2015	IPR011009	Protein kinase-like domain	GO:0016772|GO:0016740|GO:0003674|GO:0003824
c27752_g1_i1	598de6fb9b3488d908c6f8c16e6f3bb5	426	Pfam	PF03822	NAF domain	301	355	9.6e-18	T	27-11-2015	IPR004041	NAF domain	GO:0065007|GO:0050794|GO:0008150|GO:0007165|GO:0050789
c23212_g1_i1	446fa0b7ea6b6ad6aee6eb06ed742af9	756	SUPERFAMILY	SSF74788		141	375	4.18e-53	T	27-11-2015	IPR016159	Cullin repeat-like-containing domain
c23212_g1_i1	446fa0b7ea6b6ad6aee6eb06ed742af9	756	Pfam	PF08700	Vps51/Vps67	32	116	7.9e-16	T	27-11-2015
c20804_g1_i1	f9149b22c6434130d93770e3096e849d	714	SUPERFAMILY	SSF88697		248	436	1.14e-64	T	27-11-2015	IPR015947	PUA-like domain
c20804_g1_i1	f9149b22c6434130d93770e3096e849d	714	SMART	SM00466	SET and RING finger associated domain. Domain of unknown function in SET domain containing proteins and in Deinococcus radiodurans DRA1533.	260	418	1.6e-86	T	27-11-2015	IPR003105	SRA-YDG	GO:0042393|GO:0003674|GO:0005488|GO:0005515
c20804_g1_i1	f9149b22c6434130d93770e3096e849d	714	Pfam	PF00856	SET domain	565	690	3.8e-23	T	27-11-2015	IPR001214	SET domain	GO:0003674|GO:0005488|GO:0005515
c20804_g1_i1	f9149b22c6434130d93770e3096e849d	714	SMART	SM00317	SET (Su(var)3-9, Enhancer-of-zeste, Trithorax) domain	554	696	5.5e-36	T	27-11-2015	IPR001214	SET domain	GO:0003674|GO:0005488|GO:0005515
c20804_g1_i1	f9149b22c6434130d93770e3096e849d	714	SMART	SM00468	N-terminal to some SET domains	444	538	1.7e-21	T	27-11-2015	IPR003606	Pre-SET zinc-binding sub-group	GO:0006479|GO:0018024|GO:0042054|GO:0018022|GO:0043933|GO:0016278|GO:0016279|GO:0008213|GO:0043229|GO:0008276|GO:0003674|GO:0008270|GO:0008168|GO:0018193|GO:0043227|GO:0043226|GO:0044699|GO:0043169|GO:0044710|GO:0043414|GO:0046914|GO:0006325|GO:0005634|GO:0016740|GO:0016043|GO:0043167|GO:0071704|GO:0034968|GO:0016741|GO:0016571|GO:0071840|GO:0046872|GO:0016570|GO:0044267|GO:0008757|GO:0009987|GO:…
c20804_g1_i1	f9149b22c6434130d93770e3096e849d	714	SUPERFAMILY	SSF82199		453	712	2.94e-71	T	27-11-2015
c20804_g1_i1	f9149b22c6434130d93770e3096e849d	714	Pfam	PF02182	SAD/SRA domain	262	418	5.7e-59	T	27-11-2015	IPR003105	SRA-YDG	GO:0042393|GO:0003674|GO:0005488|GO:0005515
c20804_g1_i1	f9149b22c6434130d93770e3096e849d	714	Pfam	PF05033	Pre-SET motif	447	546	2.4e-18	T	27-11-2015	IPR007728	Pre-SET domain	GO:0006479|GO:0018024|GO:0042054|GO:0018022|GO:0043933|GO:0016278|GO:0016279|GO:0008213|GO:0043229|GO:0008276|GO:0003674|GO:0008270|GO:0008168|GO:0018193|GO:0043227|GO:0043226|GO:0044699|GO:0043169|GO:0044710|GO:0043414|GO:0046914|GO:0006325|GO:0005634|GO:0016740|GO:0016043|GO:0043167|GO:0071704|GO:0034968|GO:0016741|GO:0016571|GO:0071840|GO:0046872|GO:0016570|GO:0044267|GO:0008757|GO:0009987|GO:…
c31354_g1_i6	2dd0c265e56900d54f9ef41ac7ba824f	296	SUPERFAMILY	SSF81631		153	278	1.96e-21	T	27-11-2015
c31354_g1_i6	2dd0c265e56900d54f9ef41ac7ba824f	296	SUPERFAMILY	SSF81301		5	149	2.18e-27	T	27-11-2015
c25684_g1_i1	5fa6aad76d642218fe1dc455aa0a62d9	781	SMART	SM00350	minichromosome maintenance proteins	202	701	0	T	27-11-2015	IPR001208	Mini-chromosome maintenance, DNA-dependent ATPase	GO:0034645|GO:0035639|GO:0090304|GO:0044249|GO:0034641|GO:0006807|GO:0003674|GO:0005488|GO:0003676|GO:0003677|GO:0000166|GO:1901363|GO:1901265|GO:0001882|GO:0043168|GO:0006139|GO:0044260|GO:1901360|GO:0043167|GO:0071704|GO:0006260|GO:0001883|GO:0032549|GO:0017076|GO:0005524|GO:1901576|GO:0009987|GO:0006725|GO:0036094|GO:0006259|GO:0009058|GO:0009059|GO:0008150|GO:0008152|GO:0046483|GO:0044238|GO:…
c25684_g1_i1	5fa6aad76d642218fe1dc455aa0a62d9	781	SUPERFAMILY	SSF50249		76	153	1.05e-64	T	27-11-2015	IPR012340	Nucleic acid-binding, OB-fold
c25684_g1_i1	5fa6aad76d642218fe1dc455aa0a62d9	781	SUPERFAMILY	SSF50249		192	357	1.05e-64	T	27-11-2015	IPR012340	Nucleic acid-binding, OB-fold
c25684_g1_i1	5fa6aad76d642218fe1dc455aa0a62d9	781	Pfam	PF14551	MCM N-terminal domain	77	222	8.5e-26	T	27-11-2015	IPR027925	MCM N-terminal domain
c25684_g1_i1	5fa6aad76d642218fe1dc455aa0a62d9	781	Pfam	PF00493	MCM2/3/5 family	376	699	2.3e-132	T	27-11-2015	IPR001208	Mini-chromosome maintenance, DNA-dependent ATPase	GO:0034645|GO:0035639|GO:0090304|GO:0044249|GO:0034641|GO:0006807|GO:0003674|GO:0005488|GO:0003676|GO:0003677|GO:0000166|GO:1901363|GO:1901265|GO:0001882|GO:0043168|GO:0006139|GO:0044260|GO:1901360|GO:0043167|GO:0071704|GO:0006260|GO:0001883|GO:0032549|GO:0017076|GO:0005524|GO:1901576|GO:0009987|GO:0006725|GO:0036094|GO:0006259|GO:0009058|GO:0009059|GO:0008150|GO:0008152|GO:0046483|GO:0044238|GO:…
c25684_g1_i1	5fa6aad76d642218fe1dc455aa0a62d9	781	PRINTS	PR01663	Mini-chromosome maintenance (MCM) protein 7 signature	348	358	5.1e-21	T	27-11-2015	IPR008050	DNA replication licensing factor Mcm7	GO:0035639|GO:0043226|GO:0043229|GO:0006807|GO:0003674|GO:0005488|GO:0003676|GO:0003677|GO:0003678|GO:0044424|GO:0000166|GO:0043227|GO:1901363|GO:1901265|GO:0001882|GO:0043168|GO:0006139|GO:0090304|GO:0042555|GO:0044260|GO:0005634|GO:0043167|GO:0071704|GO:0001883|GO:0032549|GO:0017076|GO:0005524|GO:0016787|GO:0009987|GO:0006725|GO:0017111|GO:0004386|GO:0036094|GO:0003824|GO:0008150|GO:0008152|GO:…
c25684_g1_i1	5fa6aad76d642218fe1dc455aa0a62d9	781	PRINTS	PR01663	Mini-chromosome maintenance (MCM) protein 7 signature	183	195	5.1e-21	T	27-11-2015	IPR008050	DNA replication licensing factor Mcm7	GO:0035639|GO:0043226|GO:0043229|GO:0006807|GO:0003674|GO:0005488|GO:0003676|GO:0003677|GO:0003678|GO:0044424|GO:0000166|GO:0043227|GO:1901363|GO:1901265|GO:0001882|GO:0043168|GO:0006139|GO:0090304|GO:0042555|GO:0044260|GO:0005634|GO:0043167|GO:0071704|GO:0001883|GO:0032549|GO:0017076|GO:0005524|GO:0016787|GO:0009987|GO:0006725|GO:0017111|GO:0004386|GO:0036094|GO:0003824|GO:0008150|GO:0008152|GO:…
c25684_g1_i1	5fa6aad76d642218fe1dc455aa0a62d9	781	PRINTS	PR01663	Mini-chromosome maintenance (MCM) protein 7 signature	221	232	5.1e-21	T	27-11-2015	IPR008050	DNA replication licensing factor Mcm7	GO:0035639|GO:0043226|GO:0043229|GO:0006807|GO:0003674|GO:0005488|GO:0003676|GO:0003677|GO:0003678|GO:0044424|GO:0000166|GO:0043227|GO:1901363|GO:1901265|GO:0001882|GO:0043168|GO:0006139|GO:0090304|GO:0042555|GO:0044260|GO:0005634|GO:0043167|GO:0071704|GO:0001883|GO:0032549|GO:0017076|GO:0005524|GO:0016787|GO:0009987|GO:0006725|GO:0017111|GO:0004386|GO:0036094|GO:0003824|GO:0008150|GO:0008152|GO:…
c25684_g1_i1	5fa6aad76d642218fe1dc455aa0a62d9	781	PRINTS	PR01663	Mini-chromosome maintenance (MCM) protein 7 signature	256	268	5.1e-21	T	27-11-2015	IPR008050	DNA replication licensing factor Mcm7	GO:0035639|GO:0043226|GO:0043229|GO:0006807|GO:0003674|GO:0005488|GO:0003676|GO:0003677|GO:0003678|GO:0044424|GO:0000166|GO:0043227|GO:1901363|GO:1901265|GO:0001882|GO:0043168|GO:0006139|GO:0090304|GO:0042555|GO:0044260|GO:0005634|GO:0043167|GO:0071704|GO:0001883|GO:0032549|GO:0017076|GO:0005524|GO:0016787|GO:0009987|GO:0006725|GO:0017111|GO:0004386|GO:0036094|GO:0003824|GO:0008150|GO:0008152|GO:…
c25684_g1_i1	5fa6aad76d642218fe1dc455aa0a62d9	781	PRINTS	PR01663	Mini-chromosome maintenance (MCM) protein 7 signature	239	250	5.1e-21	T	27-11-2015	IPR008050	DNA replication licensing factor Mcm7	GO:0035639|GO:0043226|GO:0043229|GO:0006807|GO:0003674|GO:0005488|GO:0003676|GO:0003677|GO:0003678|GO:0044424|GO:0000166|GO:0043227|GO:1901363|GO:1901265|GO:0001882|GO:0043168|GO:0006139|GO:0090304|GO:0042555|GO:0044260|GO:0005634|GO:0043167|GO:0071704|GO:0001883|GO:0032549|GO:0017076|GO:0005524|GO:0016787|GO:0009987|GO:0006725|GO:0017111|GO:0004386|GO:0036094|GO:0003824|GO:0008150|GO:0008152|GO:…
c25684_g1_i1	5fa6aad76d642218fe1dc455aa0a62d9	781	PRINTS	PR01657	Mini-chromosome maintenance (MCM) protein family signature	490	504	1.5e-32	T	27-11-2015	IPR001208	Mini-chromosome maintenance, DNA-dependent ATPase	GO:0034645|GO:0035639|GO:0090304|GO:0044249|GO:0034641|GO:0006807|GO:0003674|GO:0005488|GO:0003676|GO:0003677|GO:0000166|GO:1901363|GO:1901265|GO:0001882|GO:0043168|GO:0006139|GO:0044260|GO:1901360|GO:0043167|GO:0071704|GO:0006260|GO:0001883|GO:0032549|GO:0017076|GO:0005524|GO:1901576|GO:0009987|GO:0006725|GO:0036094|GO:0006259|GO:0009058|GO:0009059|GO:0008150|GO:0008152|GO:0046483|GO:0044238|GO:…
c25684_g1_i1	5fa6aad76d642218fe1dc455aa0a62d9	781	PRINTS	PR01657	Mini-chromosome maintenance (MCM) protein family signature	569	577	1.5e-32	T	27-11-2015	IPR001208	Mini-chromosome maintenance, DNA-dependent ATPase	GO:0034645|GO:0035639|GO:0090304|GO:0044249|GO:0034641|GO:0006807|GO:0003674|GO:0005488|GO:0003676|GO:0003677|GO:0000166|GO:1901363|GO:1901265|GO:0001882|GO:0043168|GO:0006139|GO:0044260|GO:1901360|GO:0043167|GO:0071704|GO:0006260|GO:0001883|GO:0032549|GO:0017076|GO:0005524|GO:1901576|GO:0009987|GO:0006725|GO:0036094|GO:0006259|GO:0009058|GO:0009059|GO:0008150|GO:0008152|GO:0046483|GO:0044238|GO:…
c25684_g1_i1	5fa6aad76d642218fe1dc455aa0a62d9	781	PRINTS	PR01657	Mini-chromosome maintenance (MCM) protein family signature	542	554	1.5e-32	T	27-11-2015	IPR001208	Mini-chromosome maintenance, DNA-dependent ATPase	GO:0034645|GO:0035639|GO:0090304|GO:0044249|GO:0034641|GO:0006807|GO:0003674|GO:0005488|GO:0003676|GO:0003677|GO:0000166|GO:1901363|GO:1901265|GO:0001882|GO:0043168|GO:0006139|GO:0044260|GO:1901360|GO:0043167|GO:0071704|GO:0006260|GO:0001883|GO:0032549|GO:0017076|GO:0005524|GO:1901576|GO:0009987|GO:0006725|GO:0036094|GO:0006259|GO:0009058|GO:0009059|GO:0008150|GO:0008152|GO:0046483|GO:0044238|GO:…
c25684_g1_i1	5fa6aad76d642218fe1dc455aa0a62d9	781	PRINTS	PR01657	Mini-chromosome maintenance (MCM) protein family signature	430	445	1.5e-32	T	27-11-2015	IPR001208	Mini-chromosome maintenance, DNA-dependent ATPase	GO:0034645|GO:0035639|GO:0090304|GO:0044249|GO:0034641|GO:0006807|GO:0003674|GO:0005488|GO:0003676|GO:0003677|GO:0000166|GO:1901363|GO:1901265|GO:0001882|GO:0043168|GO:0006139|GO:0044260|GO:1901360|GO:0043167|GO:0071704|GO:0006260|GO:0001883|GO:0032549|GO:0017076|GO:0005524|GO:1901576|GO:0009987|GO:0006725|GO:0036094|GO:0006259|GO:0009058|GO:0009059|GO:0008150|GO:0008152|GO:0046483|GO:0044238|GO:…
c25684_g1_i1	5fa6aad76d642218fe1dc455aa0a62d9	781	PRINTS	PR01657	Mini-chromosome maintenance (MCM) protein family signature	518	531	1.5e-32	T	27-11-2015	IPR001208	Mini-chromosome maintenance, DNA-dependent ATPase	GO:0034645|GO:0035639|GO:0090304|GO:0044249|GO:0034641|GO:0006807|GO:0003674|GO:0005488|GO:0003676|GO:0003677|GO:0000166|GO:1901363|GO:1901265|GO:0001882|GO:0043168|GO:0006139|GO:0044260|GO:1901360|GO:0043167|GO:0071704|GO:0006260|GO:0001883|GO:0032549|GO:0017076|GO:0005524|GO:1901576|GO:0009987|GO:0006725|GO:0036094|GO:0006259|GO:0009058|GO:0009059|GO:0008150|GO:0008152|GO:0046483|GO:0044238|GO:…
c25684_g1_i1	5fa6aad76d642218fe1dc455aa0a62d9	781	SUPERFAMILY	SSF52540		399	710	1.71e-42	T	27-11-2015	IPR027417	P-loop containing nucleoside triphosphate hydrolase
c28488_g1_i1	5bbbcc0431efff41db0ae29fd2e777db	585	SUPERFAMILY	SSF56801		9	545	7.59e-134	T	27-11-2015
c28488_g1_i1	5bbbcc0431efff41db0ae29fd2e777db	585	Pfam	PF00501	AMP-binding enzyme	21	446	1.3e-83	T	27-11-2015	IPR000873	AMP-dependent synthetase/ligase	GO:0008150|GO:0003824|GO:0003674|GO:0008152
c28488_g1_i1	5bbbcc0431efff41db0ae29fd2e777db	585	Pfam	PF13193	AMP-binding enzyme C-terminal domain	455	532	2.7e-20	T	27-11-2015	IPR025110	AMP-binding enzyme C-terminal domain
c35346_g2_i5	2de1fdf72cb6be193d25735ab27d3d81	326	Pfam	PF00657	GDSL-like Lipase/Acylhydrolase	53	284	2.2e-08	T	27-11-2015	IPR001087	Lipase, GDSL	GO:0044238|GO:0044710|GO:0006629|GO:0016787|GO:0003824|GO:0016788|GO:0071704|GO:0008150|GO:0008152|GO:0003674|GO:0044699
c35346_g2_i2	2de1fdf72cb6be193d25735ab27d3d81	326	Pfam	PF00657	GDSL-like Lipase/Acylhydrolase	53	284	2.2e-08	T	27-11-2015	IPR001087	Lipase, GDSL	GO:0044238|GO:0044710|GO:0006629|GO:0016787|GO:0003824|GO:0016788|GO:0071704|GO:0008150|GO:0008152|GO:0003674|GO:0044699
c38174_g1_i6	efa3e1faa2dcb597f2421ddfbb8686f6	1156	SMART	SM00490	helicase superfamily c-terminal domain	772	853	3.8e-28	T	27-11-2015	IPR001650	Helicase, C-terminal
c38174_g1_i6	efa3e1faa2dcb597f2421ddfbb8686f6	1156	SMART	SM00487	DEAD-like helicases superfamily	530	735	3.6e-62	T	27-11-2015	IPR014001	Helicase superfamily 1/2, ATP-binding domain
c38174_g1_i6	efa3e1faa2dcb597f2421ddfbb8686f6	1156	Pfam	PF00271	Helicase conserved C-terminal domain	778	853	1.6e-23	T	27-11-2015	IPR001650	Helicase, C-terminal
c38174_g1_i6	efa3e1faa2dcb597f2421ddfbb8686f6	1156	Pfam	PF00270	DEAD/DEAH box helicase	536	707	3.7e-46	T	27-11-2015	IPR011545	DEAD/DEAH box helicase domain	GO:0035639|GO:0003674|GO:0005488|GO:0003676|GO:0000166|GO:1901363|GO:0001883|GO:0001882|GO:0043168|GO:0043167|GO:1901265|GO:0032549|GO:0017076|GO:0005524|GO:0036094|GO:0030554|GO:0097367|GO:0097159|GO:0032559|GO:0032555|GO:0032550|GO:0032553
c38174_g1_i6	efa3e1faa2dcb597f2421ddfbb8686f6	1156	SUPERFAMILY	SSF52540		584	869	1.31e-71	T	27-11-2015	IPR027417	P-loop containing nucleoside triphosphate hydrolase
c38174_g1_i7	efa3e1faa2dcb597f2421ddfbb8686f6	1156	SMART	SM00490	helicase superfamily c-terminal domain	772	853	3.8e-28	T	27-11-2015	IPR001650	Helicase, C-terminal
c38174_g1_i7	efa3e1faa2dcb597f2421ddfbb8686f6	1156	SMART	SM00487	DEAD-like helicases superfamily	530	735	3.6e-62	T	27-11-2015	IPR014001	Helicase superfamily 1/2, ATP-binding domain
c38174_g1_i7	efa3e1faa2dcb597f2421ddfbb8686f6	1156	Pfam	PF00271	Helicase conserved C-terminal domain	778	853	1.6e-23	T	27-11-2015	IPR001650	Helicase, C-terminal
c38174_g1_i7	efa3e1faa2dcb597f2421ddfbb8686f6	1156	Pfam	PF00270	DEAD/DEAH box helicase	536	707	3.7e-46	T	27-11-2015	IPR011545	DEAD/DEAH box helicase domain	GO:0035639|GO:0003674|GO:0005488|GO:0003676|GO:0000166|GO:1901363|GO:0001883|GO:0001882|GO:0043168|GO:0043167|GO:1901265|GO:0032549|GO:0017076|GO:0005524|GO:0036094|GO:0030554|GO:0097367|GO:0097159|GO:0032559|GO:0032555|GO:0032550|GO:0032553
c38174_g1_i7	efa3e1faa2dcb597f2421ddfbb8686f6	1156	SUPERFAMILY	SSF52540		584	869	1.31e-71	T	27-11-2015	IPR027417	P-loop containing nucleoside triphosphate hydrolase
c38174_g1_i4	efa3e1faa2dcb597f2421ddfbb8686f6	1156	SMART	SM00490	helicase superfamily c-terminal domain	772	853	3.8e-28	T	27-11-2015	IPR001650	Helicase, C-terminal
c38174_g1_i4	efa3e1faa2dcb597f2421ddfbb8686f6	1156	SMART	SM00487	DEAD-like helicases superfamily	530	735	3.6e-62	T	27-11-2015	IPR014001	Helicase superfamily 1/2, ATP-binding domain
c38174_g1_i4	efa3e1faa2dcb597f2421ddfbb8686f6	1156	Pfam	PF00271	Helicase conserved C-terminal domain	778	853	1.6e-23	T	27-11-2015	IPR001650	Helicase, C-terminal
c38174_g1_i4	efa3e1faa2dcb597f2421ddfbb8686f6	1156	Pfam	PF00270	DEAD/DEAH box helicase	536	707	3.7e-46	T	27-11-2015	IPR011545	DEAD/DEAH box helicase domain	GO:0035639|GO:0003674|GO:0005488|GO:0003676|GO:0000166|GO:1901363|GO:0001883|GO:0001882|GO:0043168|GO:0043167|GO:1901265|GO:0032549|GO:0017076|GO:0005524|GO:0036094|GO:0030554|GO:0097367|GO:0097159|GO:0032559|GO:0032555|GO:0032550|GO:0032553
c38174_g1_i4	efa3e1faa2dcb597f2421ddfbb8686f6	1156	SUPERFAMILY	SSF52540		584	869	1.31e-71	T	27-11-2015	IPR027417	P-loop containing nucleoside triphosphate hydrolase
c38174_g1_i2	efa3e1faa2dcb597f2421ddfbb8686f6	1156	SMART	SM00490	helicase superfamily c-terminal domain	772	853	3.8e-28	T	27-11-2015	IPR001650	Helicase, C-terminal
c38174_g1_i2	efa3e1faa2dcb597f2421ddfbb8686f6	1156	SMART	SM00487	DEAD-like helicases superfamily	530	735	3.6e-62	T	27-11-2015	IPR014001	Helicase superfamily 1/2, ATP-binding domain
c38174_g1_i2	efa3e1faa2dcb597f2421ddfbb8686f6	1156	Pfam	PF00271	Helicase conserved C-terminal domain	778	853	1.6e-23	T	27-11-2015	IPR001650	Helicase, C-terminal
c38174_g1_i2	efa3e1faa2dcb597f2421ddfbb8686f6	1156	Pfam	PF00270	DEAD/DEAH box helicase	536	707	3.7e-46	T	27-11-2015	IPR011545	DEAD/DEAH box helicase domain	GO:0035639|GO:0003674|GO:0005488|GO:0003676|GO:0000166|GO:1901363|GO:0001883|GO:0001882|GO:0043168|GO:0043167|GO:1901265|GO:0032549|GO:0017076|GO:0005524|GO:0036094|GO:0030554|GO:0097367|GO:0097159|GO:0032559|GO:0032555|GO:0032550|GO:0032553
c38174_g1_i2	efa3e1faa2dcb597f2421ddfbb8686f6	1156	SUPERFAMILY	SSF52540		584	869	1.31e-71	T	27-11-2015	IPR027417	P-loop containing nucleoside triphosphate hydrolase
c38174_g1_i9	efa3e1faa2dcb597f2421ddfbb8686f6	1156	SMART	SM00490	helicase superfamily c-terminal domain	772	853	3.8e-28	T	27-11-2015	IPR001650	Helicase, C-terminal
c38174_g1_i9	efa3e1faa2dcb597f2421ddfbb8686f6	1156	SMART	SM00487	DEAD-like helicases superfamily	530	735	3.6e-62	T	27-11-2015	IPR014001	Helicase superfamily 1/2, ATP-binding domain
c38174_g1_i9	efa3e1faa2dcb597f2421ddfbb8686f6	1156	Pfam	PF00271	Helicase conserved C-terminal domain	778	853	1.6e-23	T	27-11-2015	IPR001650	Helicase, C-terminal
c38174_g1_i9	efa3e1faa2dcb597f2421ddfbb8686f6	1156	Pfam	PF00270	DEAD/DEAH box helicase	536	707	3.7e-46	T	27-11-2015	IPR011545	DEAD/DEAH box helicase domain	GO:0035639|GO:0003674|GO:0005488|GO:0003676|GO:0000166|GO:1901363|GO:0001883|GO:0001882|GO:0043168|GO:0043167|GO:1901265|GO:0032549|GO:0017076|GO:0005524|GO:0036094|GO:0030554|GO:0097367|GO:0097159|GO:0032559|GO:0032555|GO:0032550|GO:0032553
c38174_g1_i9	efa3e1faa2dcb597f2421ddfbb8686f6	1156	SUPERFAMILY	SSF52540		584	869	1.31e-71	T	27-11-2015	IPR027417	P-loop containing nucleoside triphosphate hydrolase
c38174_g1_i8	efa3e1faa2dcb597f2421ddfbb8686f6	1156	SMART	SM00490	helicase superfamily c-terminal domain	772	853	3.8e-28	T	27-11-2015	IPR001650	Helicase, C-terminal
c38174_g1_i8	efa3e1faa2dcb597f2421ddfbb8686f6	1156	SMART	SM00487	DEAD-like helicases superfamily	530	735	3.6e-62	T	27-11-2015	IPR014001	Helicase superfamily 1/2, ATP-binding domain
c38174_g1_i8	efa3e1faa2dcb597f2421ddfbb8686f6	1156	Pfam	PF00271	Helicase conserved C-terminal domain	778	853	1.6e-23	T	27-11-2015	IPR001650	Helicase, C-terminal
c38174_g1_i8	efa3e1faa2dcb597f2421ddfbb8686f6	1156	Pfam	PF00270	DEAD/DEAH box helicase	536	707	3.7e-46	T	27-11-2015	IPR011545	DEAD/DEAH box helicase domain	GO:0035639|GO:0003674|GO:0005488|GO:0003676|GO:0000166|GO:1901363|GO:0001883|GO:0001882|GO:0043168|GO:0043167|GO:1901265|GO:0032549|GO:0017076|GO:0005524|GO:0036094|GO:0030554|GO:0097367|GO:0097159|GO:0032559|GO:0032555|GO:0032550|GO:0032553
c38174_g1_i8	efa3e1faa2dcb597f2421ddfbb8686f6	1156	SUPERFAMILY	SSF52540		584	869	1.31e-71	T	27-11-2015	IPR027417	P-loop containing nucleoside triphosphate hydrolase
c31741_g2_i2	636f131eebf687e539ca30b3c41d9f44	221	Pfam	PF05030	SSXT protein (N-terminal region)	18	73	5.4e-19	T	27-11-2015	IPR007726	SS18 family
c40730_g1_i4	e2dd8a7d1d56f0b5640c761cd13da326	675	SUPERFAMILY	SSF90123		100	404	2.49e-49	T	27-11-2015	IPR011527	ABC transporter type 1, transmembrane domain	GO:0035639|GO:0044699|GO:0031224|GO:0003674|GO:0005488|GO:0016887|GO:0051179|GO:0043167|GO:1901363|GO:1901265|GO:0001882|GO:0043168|GO:0042626|GO:0016820|GO:0042623|GO:0016021|GO:0000166|GO:0015399|GO:0001883|GO:0032549|GO:0017076|GO:0005524|GO:0016787|GO:0009987|GO:0005215|GO:0006810|GO:0017111|GO:0036094|GO:0003824|GO:0044765|GO:0008150|GO:0051234|GO:0055085|GO:1902578|GO:0016818|GO:0030554|GO:…
c40730_g1_i4	e2dd8a7d1d56f0b5640c761cd13da326	675	Pfam	PF00664	ABC transporter transmembrane region	107	358	4.4e-27	T	27-11-2015	IPR011527	ABC transporter type 1, transmembrane domain	GO:0035639|GO:0044699|GO:0031224|GO:0003674|GO:0005488|GO:0016887|GO:0051179|GO:0043167|GO:1901363|GO:1901265|GO:0001882|GO:0043168|GO:0042626|GO:0016820|GO:0042623|GO:0016021|GO:0000166|GO:0015399|GO:0001883|GO:0032549|GO:0017076|GO:0005524|GO:0016787|GO:0009987|GO:0005215|GO:0006810|GO:0017111|GO:0036094|GO:0003824|GO:0044765|GO:0008150|GO:0051234|GO:0055085|GO:1902578|GO:0016818|GO:0030554|GO:…
c40730_g1_i4	e2dd8a7d1d56f0b5640c761cd13da326	675	SUPERFAMILY	SSF52540		414	657	1.16e-73	T	27-11-2015	IPR027417	P-loop containing nucleoside triphosphate hydrolase
c40730_g1_i4	e2dd8a7d1d56f0b5640c761cd13da326	675	SMART	SM00382	ATPases associated with a variety of cellular activities	450	643	4.1e-11	T	27-11-2015	IPR003593	AAA+ ATPase domain
c40730_g1_i4	e2dd8a7d1d56f0b5640c761cd13da326	675	Pfam	PF00005	ABC transporter	441	589	2.6e-29	T	27-11-2015	IPR003439	ABC transporter-like	GO:0035639|GO:0003674|GO:0005488|GO:0016887|GO:0000166|GO:1901363|GO:0001883|GO:0001882|GO:0043168|GO:0043167|GO:1901265|GO:0032549|GO:0017076|GO:0005524|GO:0016787|GO:0017111|GO:0036094|GO:0003824|GO:0016818|GO:0030554|GO:0097367|GO:0097159|GO:0016817|GO:0016462|GO:0032559|GO:0032555|GO:0032550|GO:0032553
c33688_g1_i1	3b40a150d7294bea751ed11231d112dd	151	SUPERFAMILY	SSF103256		7	81	1.31e-20	T	27-11-2015	IPR003729	Bifunctional nuclease domain	GO:0004518|GO:0016787|GO:0003674|GO:0016788|GO:0003824
c33688_g1_i1	3b40a150d7294bea751ed11231d112dd	151	Pfam	PF02577	Bifunctional nuclease	7	87	1.3e-17	T	27-11-2015	IPR003729	Bifunctional nuclease domain	GO:0004518|GO:0016787|GO:0003674|GO:0016788|GO:0003824
c31523_g1_i2	fc882a275a865c30da578167c77af4ee	161	SUPERFAMILY	SSF52402		5	157	4.44e-29	T	27-11-2015
c31523_g1_i2	fc882a275a865c30da578167c77af4ee	161	PRINTS	PR01438	Universal stress protein signature	4	22	1.2e-10	T	27-11-2015	IPR006015	Universal stress protein A
c31523_g1_i2	fc882a275a865c30da578167c77af4ee	161	PRINTS	PR01438	Universal stress protein signature	135	157	1.2e-10	T	27-11-2015	IPR006015	Universal stress protein A
c31523_g1_i2	fc882a275a865c30da578167c77af4ee	161	PRINTS	PR01438	Universal stress protein signature	117	129	1.2e-10	T	27-11-2015	IPR006015	Universal stress protein A
c31523_g1_i2	fc882a275a865c30da578167c77af4ee	161	Pfam	PF00582	Universal stress protein family	5	157	9.7e-30	T	27-11-2015	IPR006016	UspA	GO:0006950|GO:0008150|GO:0050896
c27046_g1_i1	92bb2296be1e32ad770f52633ee1ef5f	213	SMART	SM00054	EF-hand, calcium binding motif	108	136	0.00066	T	27-11-2015	IPR002048	EF-hand domain	GO:0043169|GO:0043167|GO:0003674|GO:0005509|GO:0046872|GO:0005488
[truncated: 79,887 more rows]

## Sheet: Tab-S5
Table S5. EggNOG annotation results of transcripts
[truncated: 27,136 more rows]

[truncated: 11 more sheets: Tab-S6, Tab-S7, Tab-S8, Tab-9, Tab-S10, Tab-S11, Tab-S12, Tab-S13, Tab-S14, Tab-S15, Tab-S16]
