# Supplementary material for: Transcriptome analysis of halophyte Nitraria tangutorum reveals multiple mechanisms to enhance salt resistance
Source: Sci Rep. 2022 Aug 18;12:14031. doi: 10.1038/s41598-022-17839-z (PMC9388663; doi:10.1038/s41598-022-17839-z)
Supplement: Supplementary file 3 — Supplementary Information 2. [file 41598_2022_17839_MOESM3_ESM.xlsx]

## Sheet: Tab-S17
			Table S17. Information of differentially expressed genes involved in antioxidant activity
			Abbreviation	Full name	Function in antioxidant activity	Fold change	Gene unmber	Sequencing ID	Reference
			CHS	Chalcone synthase	Catalyzes the first reaction step and helps synthesizing the intermediate chalcone in the "flavonoid biosynthesis" pathway	2.5	1	c32815_g1_i1	Duan, H. R., Wang, L. R., Cui, G. X., Zhou, X. H., Duan, X. R. & Yang, H. S. Identification of the regulatory networks and hub genes controlling alfalfa floral pigmentation variation using RNA-sequencing analysis. BMC plant boil. 20, 1–17. (2020).
			F3'H	Flavonoid 3'-monooxygenase	Catalyzes dihydrokaempferol to dihydroquercetin in the "flavonoid biosynthesis" pathway	1	1	c33148_g1_i1	Xu, Z., Ma, J., Cui, G., Liu, T. & Liu, G. Functional identification and promoter preliminary analysis of flavonoid 3′-hydroxylase genes in turnip. Bulletin of Botanical Research 35, 572–582. (2015).
			DFR	Bifunctional dihydroflavonol 4-reductase/flavanone 4-reductase	Catalyzes synthesis of anthocyanin precursor or other flavonoids in the "flavonoid biosynthesis" pathway	2.8	1	c21680_g1_i1	Duan, H. R., Wang, L. R., Cui, G. X., Zhou, X. H., Duan, X. R. & Yang, H. S. Identification of the regulatory networks and hub genes controlling alfalfa floral pigmentation variation using RNA-sequencing analysis. BMC plant boil. 20, 1–17. (2020).
			LAR	Leucoanthocyanidin reductase	Catalyzes synthesis of anthocyanin in the flavonoid biosynthesis pathway	1.5	1	c30455_g1_i1	Duan, H. R., Wang, L. R., Cui, G. X., Zhou, X. H., Duan, X. R. & Yang, H. S. Identification of the regulatory networks and hub genes controlling alfalfa floral pigmentation variation using RNA-sequencing analysis. BMC plant boil. 20, 1–17. (2020).
			2-OG	Oxoglutarate/iron-dependent dioxygenase	Catalyzes the penultimate step in the biosynthesis of the anthocyanin class of flavonoids, from the colorless leucoanthocyanidins to the colored anthocyanidins	6.6	1	c41080_g1_i1	Cheng, L. et al. Characterization of Anthocyanidin Synthase (ANS) Gene and anthocyanidin in rare medicinal plant-Saussurea medusa. Plant Cell, Tiss. Organ Cult. 89, 63–73. (2007).
			NCED	9-cis-epoxycarotenoid dioxygenase	Cleaves the carotenoids in the "carotenoid biosynthesis" pathway	-1.3	1	c37391_g1_i2	Liotenberg, S., North, H. & Marion-Poll, A. Molecular biology and regulation of abscisic acid biosynthesis in plants. Plant Physiol. Bioch. 37, 341–350. (1999).
			GST	Glutathione S-transferase	Prevents the degradation of organic hydroperoxides to cytotoxic aldehyde derivatives through catalying coupling reactions between processed productsand GSH	1.1~6.8	6	c72940_g1_i1;c13352_g1_i1;c4818_g1_i1;c82190_g1_i1;c13352_g1_i2;c26423_g1_i1	Skorupa, M. et al. Transcriptomic profiling of the salt stress response in excised leaves of the halophyte Beta vulgaris ssp. maritima. Plant Sci. 243, 56–70. (2016).
			GGT	Gamma-glutamyltranspeptidase/Nucleophile aminohydrolases, N-terminal	Cleaves GSH in the "glutathione metabolism" pathway	1	1	c38188_g1_i1	Accaoui, M. J. et al. Gamma-glutamyltranspeptidase-dependent glutathione catabolism results in activation of NF-kB. Biochem. Bioph. Res. Co. 276, 1062–1067. (2000).
			GGT	Gamma-glutamyltranspeptidase/Nucleophile aminohydrolases, N-terminal	Cleaves GSH in the "glutathione metabolism" pathway	-1.2	1	c25018_g1_i1	Accaoui, M. J. et al. Gamma-glutamyltranspeptidase-dependent glutathione catabolism results in activation of NF-kB. Biochem. Bioph. Res. Co. 276, 1062–1067. (2001).
			grxA	Glutaredoxin	Catalyzes dithiol–disulfide exchange reactions or reduces protein-mixed glutathione disulfides	-1.1	1	c32833_g2_i2	Rouhier, N. et al. Identification of plant glutaredoxin targets. Antioxidants & redox signaling 7, 919–929. (2005).
			Trx	Thioredoxin	Composes thioredoxin (Trx) system along with NADPH and thioredoxin reductase (TrxR) to defend against oxidative stress through its disulfide reductase activity regulating protein dithiol/disulfide balance	6.7-7.6	4	c42150_g1_i1;c8218_g1_i1;c8218_g2_i1;c83780_g1_i1	Lu, J. & Arne, H. The thioredoxin antioxidant system. Free Radical Bio. Med. 66, 75–87. (2014).
			HRP	Haem peroxidase	Uses hydrogen peroxide as the electron acceptor to catalyse a number of oxidative reactions, which contain haem	1.3	1	c40317_g2_i1	Passardi, F. et al. PeroxiBase: the peroxidase database. Phytochemistry 68, 1605–1611. (2007).
			HRP	Haem peroxidase	Uses hydrogen peroxide as the electron acceptor to catalyse a number of oxidative reactions, which contain haem	-1.6~-1.5	2	c35255_g1_i2;c35255_g1_i1	Passardi, F. et al. PeroxiBase: the peroxidase database. Phytochemistry 68, 1605–1611. (2008).
			bHLH	Basic helix-loop-helix	Improves ROS scavenging system, increasing osmotic potential and enhancing accumulation of secondary metabolites	1.1	1	c35117_g1_i1	Waseem, M., Rong, X. & Li, Z. Dissecting the role of a basic helix-loop-helix transcription factor, SlbHLH22, under salt and drought stresses in transgenic Solanum lycopersicum L. Front. Plant Sci. 10, 734. (2019).

## Sheet: Tab-S18
	Table S18. Information of differentially expressed genes involved in ion homeostasis regulation
	Abbreviation	Full name	Function involved in ion homeostasis regulation	Fold change	Gene unmber	Sequencing ID	Reference
	ALDH/NAD+	Aldehyde dehydrogenase (NAD+)	Catalyzes aldehydes to their corresponding aminobutyric acids utilizing NAD+ or NADP+ as cofactors in the "arginine and proline metabolism" pathway	-6.5	1	c56030_g1_i1	Sunkar, R., Bartels, D. & Kirch, H. H. Overexpression of a stress‐inducible aldehyde dehydrogenase gene from Arabidopsis thaliana in transgenic plants improves stress tolerance. The Plant Journal, 35, 452–464. (2003).
	ALDH/NAD+	Aldehyde dehydrogenase (NAD+)	Catalyzes aldehydes to their corresponding aminobutyric acids utilizing NAD+ or NADP+ as cofactors in the "arginine and proline metabolism" pathway	7.5	1	c78921_g1_i1	Sunkar, R., Bartels, D. & Kirch, H. H. Overexpression of a stress‐inducible aldehyde dehydrogenase gene from Arabidopsis thaliana in transgenic plants improves stress tolerance. The Plant Journal, 35, 452–464. (2003).
	ProDH	Proline dehydrogenase 2/Proline_oxidase/FAD-linked_oxidoreductase-like	Catalyzes proline to 1-Pyrroline-5-carboxylate in the "arginine and proline metabolism" pathway	-3.1~-1.4	3	c23899_g1_i1;c20359_g1_i1;c33188_g1_i1	Rejeb, K. B., Abdelly, C. & Savouré, A. How reactive oxygen species and proline face stress together. Plant Physiol. Bioch. 80, 278–284. (2014).
	CYP86A1	Long-chain fatty acid omega-monooxygenase	Catalyzes long-chain fatty acid to their corresponding hydroxy fatty acid in the "cutin, suberine and wax biosynthesis" pathway	1.1	1	c37503_g1_i1	Wu, T., Jiang, Y., Li, M., Pu, D., Shi, M. & Lan, Z. RNA-seq analysis reveals the potential mechanism of improved viability and product quality of tea plants through intercropping with Chinese chestnut. Plant Growth Regul. 96, 177–193 (2021)
	CYP86B1	Fatty acid omega-hydroxylase	Catalyzes medium long-chain fatty acid to their corresponding hydroxy fatty acid in the "cutin, suberine and wax biosynthesis" pathway	1.1	1	c36879_g1_i1	Wu, T., Jiang, Y., Li, M., Pu, D., Shi, M. & Lan, Z. RNA-seq analysis reveals the potential mechanism of improved viability and product quality of tea plants through intercropping with Chinese chestnut. Plant Growth Regul. 96, 177–193 (2022)
	FAR3	Alcohol-forming fatty acyl-CoA reductase3	Catalyzes long-chain acyl-CoA to primary alcohol in the "cutin, suberine and wax biosynthesis " pathway	1.2~2.2	3	c40609_g1_i11;c40609_g1_i4;c40609_g1_i9	Wu, T., Jiang, Y., Li, M., Pu, D., Shi, M. & Lan, Z. RNA-seq analysis reveals the potential mechanism of improved viability and product quality of tea plants through intercropping with Chinese chestnut. Plant Growth Regul. 96, 177–193 (2023)
	EXPA1	Expansin-A1	Acts as a sort of chemical grease, allowing polymers to slide past one another by disrupting non-covalent hydrogen bonds that hold many wall polymers to one another, mediating cell wall extension in plants	2.3~2.6	3	c38219_g1_i1;c34078_g1_i1;c48884_g1_i1	Shcherban, T. Y. et al. Molecular cloning and sequence analysis of expansins-a highly conserved, multigene family of proteins that mediate cell wall extension in plants. Proceedings of the National Academy of Sciences 92, 9245–9249. (1995)
	PLY	Pectate lyase	Catalyzes pectate to unsaturated digalacturonate in the "pentose and glucuronate interconversions"	1.3	1	c38626_g2_i1	Zhen, J. et al. High-level extracellular production of an alkaline pectate lyase in E. coli BL21 (DE3) and its application in bioscouring of cotton fabric. 3 Biotech 10, 1–10. (2020).
	PLY	Pectate lyase	Catalyzes pectate to unsaturated digalacturonate in the "pentose and glucuronate interconversions"	-8.9	1	c24704_g1_i2	Zhen, J. et al. High-level extracellular production of an alkaline pectate lyase in E. coli BL21 (DE3) and its application in bioscouring of cotton fabric. 3 Biotech 10, 1–10. (2020).
	ANXA	Annexin	Regulates fiber elongation through its interaction with actin	13	1	c36649_g1_i1	Yadav, D., Boyidi, P., Ahmed, I. & Kirti, P. B. Plant annexins and their involvement in stress responses. Environ. Exp. Bot. 155, 293–306. (2018).
	Actin	Actin	Regulates fiber elongation through its interaction with annexin	12	1	c48450_g1_i1	Yadav, D., Boyidi, P., Ahmed, I. & Kirti, P. B. Plant annexins and their involvement in stress responses. Environ. Exp. Bot. 155, 293–306. (2019).
	LBD/LOD	Lateral organ boundaries domain	Participates in auxin-response pathway and defence activities	-1.7	1	c39862_g1_i12	Wang, S. K. et al. Auxin-related gene families in abiotic stress response in Sorghum bicolor. Func. Integr. Genomic. 10, 533–546. (2010).
	AUX/IAA	Auxin-responsive protein	Acts as repressors of auxin-induced gene expression, possibly through modulating the activity of DNA-binding auxin response factors (ARFs) in the "plant hormone signal transduction"	1	1	c34563_g1_i1	Zha, M., Imran, M., Wang, Y., Xu, J., Ding, Y. & Wang, S. Transcriptome analysis revealed the interaction among strigolactones, auxin, and cytokinin in controlling the shoot branching of rice. Plant Cell Rep. 38, 279–293. (2019).
	ARG7/SAUR	Small auxin up-regulated RNA	Acts downstream of the activity of DNA-binding auxin response factors (ARFs) in the "plant hormone signal transduction"	1	1	c28798_g1_i1	Spartz, A. K. et al. SAUR inhibition of PP2C-D phosphatases activates plasma membrane H+-ATPases to promote cell expansion in Arabidopsis. The Plant Cell 26, 2129–2142. (2014);Zha, M., Imran, M., Wang, Y., Xu, J., Ding, Y. & Wang, S. Transcriptome analysis revealed the interaction among strigolactones, auxin, and cytokinin in controlling the shoot branching of rice. Plant Cell Rep. 38, 279–293. (…
	ARF	Auxin response factor	Be cleavaged by the ubiquitin mediated proteolysis which is associated with auxin-responsive protein(AUX), and regulate downstream transcriptional activities in the "plant hormone signal transduction"	-5.1~-4.8	2	c20159_g1_i2;c21885_g1_i1	Zha, M., Imran, M., Wang, Y., Xu, J., Ding, Y. & Wang, S. Transcriptome analysis revealed the interaction among strigolactones, auxin, and cytokinin in controlling the shoot branching of rice. Plant Cell Rep. 38, 279–293. (2019).
	ATPeV0C	V-type H+-transporting ATPase	Establish an electrochemical H+-gradient across tonoplasts to energize tonoplasts for efficient ion uptake into vacuoles via the tonoplast Na+/H+ antiporter (NHX)	8.2	1	c1110_g1_i1	Fillingame, R. H. Membrane sectors of F-and V-type H+-transporting ATPases. Curr. Opin. Struc. Boil. 6, 491–498. (1996).
	ATPeV1A	V-type H+-transporting ATPase subunit A	Establish an electrochemical H+-gradient across tonoplasts to energize tonoplasts for efficient ion uptake into vacuoles via the tonoplast Na+/H+ antiporter (NHX)	6.5	1	c79353_g1_i1	Fillingame, R. H. Membrane sectors of F-and V-type H+-transporting ATPases. Curr. Opin. Struc. Boil. 6, 491–498. (1996).
	ATPeV1B	V-type H+-transporting ATPase subunit B	Establish an electrochemical H+-gradient across tonoplasts to energize tonoplasts for efficient ion uptake into vacuoles via the tonoplast Na+/H+ antiporter (NHX)	7	1	c57363_g1_i1	Fillingame, R. H. Membrane sectors of F-and V-type H+-transporting ATPases. Curr. Opin. Struc. Boil. 6, 491–498. (1996).
	ATPeV1E	V-type H+-transporting ATPase subunit E	Establish an electrochemical H+-gradient across tonoplasts to energize tonoplasts for efficient ion uptake into vacuoles via the tonoplast Na+/H+ antiporter (NHX)	6.2	1	c83616_g1_i1	Fillingame, R. H. Membrane sectors of F-and V-type H+-transporting ATPases. Curr. Opin. Struc. Boil. 6, 491–498. (1996).
	ATPeV1G	V-type H+-transporting ATPase subunit G	Establish an electrochemical H+-gradient across tonoplasts to energize tonoplasts for efficient ion uptake into vacuoles via the tonoplast Na+/H+ antiporter (NHX)	6.5	1	c65347_g1_i1	Fillingame, R. H. Membrane sectors of F-and V-type H+-transporting ATPases. Curr. Opin. Struc. Boil. 6, 491–498. (1996).
	PAM1/2	H+-transporting ATPase	Promotes cell expansion	1.9	1	c12805_g1_i1	Spartz, A. K. et al. SAUR inhibition of PP2C-D phosphatases activates plasma membrane H+-ATPases to promote cell expansion in Arabidopsis. The Plant Cell 26, 2129–2142. (2014).

## Sheet: Tab-S19
Table S19. Information of differentially expressed transcription factors
Abbreviation	Full name	The associated physiological and biochemical activities that are regulated in plant responding to abiotic stress	Fold change	Gene unmber	Sequencing ID	Reference
NAC	Nam-ataf1,2-cuc2	ABA-signaling pathway and defence	1.2~3.3	7	c21841_g1_i1;c39731_g2_i10;c39731_g2_i3;c39731_g2_i6;c39731_g2_i5;c39731_g2_i8;c6863_g1_i1	Xie, Q., Frugis, G., Colgan, D. & Chua, N. H. Arabidopsis NAC1 transduces auxin signal downstream of TIR1 to promote lateral root development. Gen. Dev. 14, 3024–3036 (2000).
Dof	DNA binding with one finger	Plant hormone signal transduction, carbon fixation and nitrogen assimilation,secondary metabolism	-2.6~-1.6	7	c40495_g1_i3;c40495_g1_i4;c40495_g1_i5;c40495_g1_i6;c40495_g1_i10;c40495_g1_i11;c40495_g1_i13	Corrales, A. R. et al. Characterization of tomato Cycling Dof Factors reveals conserved and new functions in the control of flowering time and abiotic stress responses. J. Exp. Bot. 65, 995–1012 (2014).
ERF1/2	Ethylene-responsive transcription factor	Signal transduction and defence	1.4~1.7	2	c15192_g1_i1;c28875_g1_i2	Solano, R., Stepanova, A., Chao, Q. & Ecker, J. R. Nuclear events in ethylene signaling: a transcriptional cascade mediated by ethylene-insensitive3 and ethylene-response-factor1. Genes & Dev. 12, 3703–3714 (1998).
ERF1/2			-2.6~-1.9	2	c15559_g1_i1;c35088_g1_i1	Solano, R., Stepanova, A., Chao, Q. & Ecker, J. R. Nuclear events in ethylene signaling: a transcriptional cascade mediated by ethylene-insensitive3 and ethylene-response-factor1. Genes & Dev. 12, 3703–3714 (1998).
FAR1	Far-red impaired response1	Chlorophyll biosynthesis	1.2~2.2	2	c66852_g1_i1;c68439_g1_i1	Tang, W. et al. Transposase-derived proteins FHY3/FAR1 interact with phytochrome–interacting factor1 to regulate chlorophyll biosynthesis by modulating HEMB1 during deetiolation in Arabidopsis. The Plant Cell 24, 1984–2000 (2012);Tang, W. et al. R. Far-red elongated hypocotyl3 and Far-red impaired response1 transcription factors integrate light and abscisic acid signaling in Arabidopsis. Plant Ph…
MYB	Myeloblastosis	ABA-signaling pathway and defence	-1.4	1	c28864_g1_i1	Verma, V., Ravindran, P. & Kumar, P. P. Plant hormone-mediated regulation of stress responses. BMC plant boil. 16, 1–10 (2016).
MYB_related	Myeloblastosis_related	ABA-signaling pathway and defence	-2	1	c4516_g1_i1	Verma, V., Ravindran, P. & Kumar, P. P. Plant hormone-mediated regulation of stress responses. BMC plant boil. 16, 1–10 (2016).
LBD	Lateral organ boundaries domain	Auxin-response pathway and defence	-1.7	1	c39862_g1_i12	Wang, S. K. et al. Auxin-related gene families in abiotic stress response in Sorghum bicolor. Func. Integr. Genomic. 10, 533–546 (2010).
bHLH	Basic helix-loop-helix	Improving ROS scavenge system, increasing osmotic potential and enhancing accumulation of secondary metabolites	1.1	1	c35117_g1_i1	Waseem, M., Rong, X. & Li, Z. Dissecting the role of a basic helix-loop-helix transcription factor, SlbHLH22, under salt and drought stresses in transgenic Solanum lycopersicum L. Front. Plant Sci. 10, 734; 10.3389/fpls.2019.00734 (2019).
